# Supplementary material for: Dichlorido{N-[2-(diphenylphosphanyl)benzylidene]-2,6-diisopropylaniline-κ2 P,N}platinum(II)
Source: Acta Crystallogr Sect E Struct Rep Online. 2011 Oct 5;67(Pt 11):m1496. doi: 10.1107/S1600536811040098 (PMC3246928; doi:10.1107/S1600536811040098)
Supplement: Supplementary file 1 [file e-67-m1496-sup1.cif]

##############################################################################
#                                                                            #
# This CIF contains the data in a paper accepted for publication in          #
# Acta Crystallographica Section E. It conforms to the requirements of       #
# Notes for Authors for Acta Crystallographica Section E, and has been       #
# peer reviewed under the auspices of the IUCr Commission on Journals.       #
#                                                                            #
# Full details of the Crystallographic Information File format               #
# are given in the paper "The Crystallographic Information File (CIF):       #
# a New Standard Archive File for Crystallography" by S. R. Hall, F. H.      #
# Allen and I. D. Brown [Acta Cryst. (1991), A47, 655-685].                  #
#                                                                            #
# The current version of the core CIF dictionary is obtainable from          #
# ftp://ftp.iucr.org/pub/cif_core.dic.                                       #
#                                                                            #
# Software is freely available for graphical display of the structure(s)     #
# in this CIF. For information consult the CIF software page                 #
# http://www.iucr.org/resources/cif/software.                                #
#                                                                            #
# This file may be used for bona fide research purposes within the           #
# scientific community so long as proper attribution is given to the journal # 
# article from which it was obtained.                                        #
#                                                                            #
##############################################################################
data_global
_audit_creation_method     'WinGX routine CIF_UPDATE'
_audit_conform_dict_name     cif_core.dic
_audit_conform_dict_version     2.4
_journal_date_recd_electronic     2011-09-23
_journal_date_accepted     2011-09-29
_journal_name_full     'Acta Crystallographica, Section E'
_journal_year     2011
_journal_volume     67
_journal_issue     11
_journal_page_first     m1496
_journal_page_last     m1496
_journal_paper_category     QM
_journal_coeditor_code     GO2029
_publ_contact_author_name     'Chiririwa, Haleden'
_publ_contact_author_address
;
Research Centre for Synthesis and Catalysis
Department of Chemistry,
University of Johannesburg,
PO Box 524 Auckland Park,
Johannesburg 2006
South Africa
;
_publ_contact_author_email     harrychiririwa@yahoo.com
_publ_contact_author_fax     '+27 (011) 5592819'
_publ_contact_author_phone     '+27 (011) 5594007'
_publ_section_title
;\
Dichlorido{<i>N</i>-[2-(diphenylphosphanyl)benzylidene]-2,6-\
diisopropylaniline-\k^2^<i>P</i>,<i>N</i>}platinum(II)
;
loop_
    _publ_author_name
    _publ_author_address
    'Chiririwa, Haleden'
;
Research Centre for Synthesis and Catalysis
Department of Chemistry,
University of Johannesburg,
PO Box 524 Auckland Park,
Johannesburg 2006
South Africa
;
    'Meijboom, Reinout'
;
Research Centre for Synthesis and Catalysis
Department of Chemistry,
University of Johannesburg,
PO Box 524 Auckland Park,
Johannesburg 2006
South Africa
;
data_I
_audit_creation_method     SHELXL-97
_chemical_name_systematic
;
Dichlorido{<i>N</i>-[2-(diphenylphosphanyl)benzylidene]-2,6-
diisopropylaniline-\k^2^<i>P</i>,<i>N</i>}platinum(II)
;
_chemical_name_common     ?
_chemical_formula_moiety     'C31 H32 Cl2 N P Pt'
_chemical_formula_sum     'C31 H32 Cl2 N P Pt'
_chemical_formula_iupac     '[Pt Cl2 (C31 H32 N P)]'
_chemical_formula_weight     715.54
_chemical_melting_point     ?
_symmetry_cell_setting     monoclinic
_symmetry_space_group_name_H-M     'P 21/n'
_symmetry_space_group_name_Hall     '-P 2yn'
loop_
    _symmetry_equiv_pos_as_xyz
    'x, y, z'
    '-x+1/2, y+1/2, -z+1/2'
    '-x, -y, -z'
    'x-1/2, -y-1/2, z-1/2'
_cell_length_a     12.0686(7)
_cell_length_b     13.4007(7)
_cell_length_c     17.8182(10)
_cell_angle_alpha     90.00
_cell_angle_beta     105.8190(10)
_cell_angle_gamma     90.00
_cell_volume     2772.6(3)
_cell_formula_units_Z     4
_cell_measurement_reflns_used     40326
_cell_measurement_theta_min     1.83
_cell_measurement_theta_max     29.60
_cell_measurement_temperature     173(2)
_exptl_crystal_description     diamond
_exptl_crystal_colour     yellow
_exptl_crystal_size_max     0.22
_exptl_crystal_size_mid     0.11
_exptl_crystal_size_min     0.09
_exptl_crystal_density_diffrn     1.714
_exptl_crystal_density_meas     ?
_exptl_crystal_density_method     'not measured'
_exptl_crystal_F_000     1408
_exptl_absorpt_coefficient_mu     5.333
_exptl_absorpt_correction_type     multi-scan
_exptl_absorpt_process_details     '(SADABS; Bruker, 2007)'
_exptl_absorpt_correction_T_min     0.5867
_exptl_absorpt_correction_T_max     0.7459
_exptl_special_details
;
Half sphere of data collected using SAINT strategy (Bruker, 2007).
 Crystal to detector distance = 50mm; combination of \f and \w scans of
 0.5\%, 70s per \%, 2 iterations.
;
_diffrn_ambient_temperature     173(2)
_diffrn_radiation_type     MoK\a
_diffrn_radiation_wavelength     0.71073
_diffrn_radiation_source     'fine-focus sealed tube'
_diffrn_radiation_monochromator     graphite
_diffrn_measurement_device_type     'Bruker Kappa DUO APEXII'
_diffrn_measurement_method     '0.5\% \f scans and \w scans'
_diffrn_reflns_number     40326
_diffrn_reflns_av_R_equivalents     0.0506
_diffrn_reflns_av_sigmaI/netI     0.0346
_diffrn_reflns_theta_min     1.83
_diffrn_reflns_theta_max     29.60
_diffrn_reflns_theta_full     29.60
_diffrn_measured_fraction_theta_max     0.999
_diffrn_measured_fraction_theta_full     0.999
_diffrn_reflns_limit_h_min     -16
_diffrn_reflns_limit_h_max     16
_diffrn_reflns_limit_k_min     -18
_diffrn_reflns_limit_k_max     18
_diffrn_reflns_limit_l_min     -24
_diffrn_reflns_limit_l_max     24
_diffrn_standards_number     0
_diffrn_standards_interval_count     0
_diffrn_standards_interval_time     0
_diffrn_standards_decay_%     0
_refine_special_details
;
 Refinement of F^2^ against ALL reflections.  The weighted R-factor wR and
 goodness of fit S are based on F^2^, conventional R-factors R are based
 on F, with F set to zero for negative F^2^. The threshold expression of
 F^2^ > 2sigma(F^2^) is used only for calculating R-factors(gt) etc. and is
 not relevant to the choice of reflections for refinement.  R-factors based
 on F^2^ are statistically about twice as large as those based on F, and R-
 factors based on ALL data will be even larger.
;
_reflns_number_total     7788
_reflns_number_gt     7035
_reflns_threshold_expression     I>2sigma(I)
_refine_ls_structure_factor_coef     Fsqd
_refine_ls_matrix_type     full
_refine_ls_R_factor_all     0.0251
_refine_ls_R_factor_gt     0.0211
_refine_ls_wR_factor_gt     0.0496
_refine_ls_wR_factor_ref     0.0511
_refine_ls_goodness_of_fit_ref     1.059
_refine_ls_restrained_S_all     1.059
_refine_ls_number_reflns     7788
_refine_ls_number_parameters     326
_refine_ls_number_restraints     0
_refine_ls_hydrogen_treatment     constr
_refine_ls_weighting_scheme     calc
_refine_ls_weighting_details
         'calc w=1/[\s^2^(Fo^2^)+(0.0135P)^2^+1.4942P] where P=(Fo^2^+2Fc^2^)/3'
_atom_sites_solution_hydrogens     geom
_atom_sites_solution_primary     direct
_atom_sites_solution_secondary     difmap
_refine_ls_shift/su_max     0.004
_refine_ls_shift/su_mean     0.000
_refine_diff_density_max     0.956
_refine_diff_density_min     -0.804
_refine_ls_extinction_method     'SHELXL97 (Sheldrick, 2008)'
_refine_ls_extinction_coef     0.00096(7)
_refine_ls_extinction_expression
                                  'Fc^*^=kFc[1+0.001xFc^2^\l^3^/sin(2\q)]^-1/4^'
loop_
    _atom_type_symbol
    _atom_type_description
    _atom_type_scat_dispersion_real
    _atom_type_scat_dispersion_imag
    _atom_type_scat_source
    'C' 'C' 0.0033 0.0016
                         'International Tables Vol C Tables 4.2.6.8 and 6.1.1.4'
    'H' 'H' 0.0000 0.0000
                         'International Tables Vol C Tables 4.2.6.8 and 6.1.1.4'
    'N' 'N' 0.0061 0.0033
                         'International Tables Vol C Tables 4.2.6.8 and 6.1.1.4'
    'P' 'P' 0.1023 0.0942
                         'International Tables Vol C Tables 4.2.6.8 and 6.1.1.4'
    'Cl' 'Cl' 0.1484 0.1585
                         'International Tables Vol C Tables 4.2.6.8 and 6.1.1.4'
    'Pt' 'Pt' -1.7033 8.3905
                         'International Tables Vol C Tables 4.2.6.8 and 6.1.1.4'
_computing_data_collection     'APEX2 (Bruker, 2007)'
_computing_cell_refinement     'SAINT (Bruker, 2007)'
_computing_data_reduction     'SAINT (Bruker, 2007)'
_computing_structure_solution     'SHELXS97 (Sheldrick, 2008)'
_computing_structure_refinement     'SHELXL97 (Sheldrick, 2008)'
_computing_molecular_graphics
               'DIAMOND (Brandenburg & Putz, 2005) and ORTEP-3 (Farrugia, 1997)'
_computing_publication_material     'WinGX (Farrugia, 1999)'
loop_
    _atom_site_type_symbol
    _atom_site_label
    _atom_site_fract_x
    _atom_site_fract_y
    _atom_site_fract_z
    _atom_site_U_iso_or_equiv
    _atom_site_adp_type
    _atom_site_calc_flag
    _atom_site_refinement_flags
    _atom_site_occupancy
    _atom_site_symmetry_multiplicity
    _atom_site_disorder_assembly
    _atom_site_disorder_group
    Pt Pt1 0.471492(7) 0.192010(6) 0.184668(4) 0.01548(3) Uani d . 1 1 . .
    Cl Cl1 0.62398(5) 0.26159(4) 0.28210(3) 0.02483(12) Uani d . 1 1 . .
    Cl Cl2 0.42312(6) 0.10259(4) 0.28063(3) 0.02814(13) Uani d . 1 1 . .
    P P1 0.31657(5) 0.13788(4) 0.09630(3) 0.01714(11) Uani d . 1 1 . .
    N N1 0.51653(16) 0.27364(14) 0.10076(11) 0.0182(4) Uani d . 1 1 . .
    C C1 0.5937(2) 0.35990(16) 0.12390(12) 0.0191(4) Uani d . 1 1 . .
    C C2 0.5466(2) 0.45114(16) 0.13757(13) 0.0216(5) Uani d . 1 1 . .
    C C3 0.6216(2) 0.53261(17) 0.15398(14) 0.0267(5) Uani d . 1 1 . .
    H H3 0.5930 0.5961 0.1634 0.032 Uiso calc R 1 1 . .
    C C4 0.7369(2) 0.52253(18) 0.15679(14) 0.0285(5) Uani d . 1 1 . .
    H H4 0.7861 0.5791 0.1671 0.034 Uiso calc R 1 1 . .
    C C5 0.7805(2) 0.43054(19) 0.14464(13) 0.0261(5) Uani d . 1 1 . .
    H H5 0.8598 0.4245 0.1471 0.031 Uiso calc R 1 1 . .
    C C6 0.7099(2) 0.34605(17) 0.12885(13) 0.0210(4) Uani d . 1 1 . .
    C C7 0.4206(2) 0.46235(18) 0.13395(14) 0.0253(5) Uani d . 1 1 . .
    H H7 0.3927 0.3953 0.1456 0.030 Uiso calc R 1 1 . .
    C C8 0.3995(3) 0.5340(4) 0.1941(3) 0.0731(13) Uani d . 1 1 . .
    H H8A 0.3167 0.5377 0.1892 0.110 Uiso calc R 1 1 . .
    H H8B 0.4281 0.6004 0.1857 0.110 Uiso calc R 1 1 . .
    H H8C 0.4400 0.5104 0.2465 0.110 Uiso calc R 1 1 . .
    C C9 0.3502(3) 0.4911(4) 0.0535(2) 0.0679(13) Uani d . 1 1 . .
    H H9A 0.2692 0.4977 0.0531 0.102 Uiso calc R 1 1 . .
    H H9B 0.3576 0.4394 0.0163 0.102 Uiso calc R 1 1 . .
    H H9C 0.3780 0.5548 0.0388 0.102 Uiso calc R 1 1 . .
    C C10 0.7599(2) 0.24529(18) 0.11751(16) 0.0278(5) Uani d . 1 1 . .
    H H10 0.7002 0.1937 0.1182 0.033 Uiso calc R 1 1 . .
    C C11 0.7861(3) 0.2384(2) 0.03825(18) 0.0405(7) Uani d . 1 1 . .
    H H11A 0.8181 0.1724 0.0327 0.061 Uiso calc R 1 1 . .
    H H11B 0.8420 0.2900 0.0348 0.061 Uiso calc R 1 1 . .
    H H11C 0.7149 0.2482 -0.0035 0.061 Uiso calc R 1 1 . .
    C C12 0.8663(3) 0.2210(2) 0.18381(19) 0.0381(7) Uani d . 1 1 . .
    H H12A 0.8964 0.1556 0.1746 0.057 Uiso calc R 1 1 . .
    H H12B 0.8457 0.2198 0.2333 0.057 Uiso calc R 1 1 . .
    H H12C 0.9253 0.2721 0.1862 0.057 Uiso calc R 1 1 . .
    C C13 0.4897(2) 0.25884(16) 0.02661(13) 0.0208(4) Uani d . 1 1 . .
    H H13 0.5177 0.3078 -0.0022 0.025 Uiso calc R 1 1 . .
    C C14 0.4229(2) 0.17853(16) -0.02034(13) 0.0197(4) Uani d . 1 1 . .
    C C15 0.3459(2) 0.11545(16) 0.00345(13) 0.0186(4) Uani d . 1 1 . .
    C C16 0.2884(2) 0.04182(18) -0.04764(14) 0.0256(5) Uani d . 1 1 . .
    H H16 0.2366 -0.0017 -0.0321 0.031 Uiso calc R 1 1 . .
    C C17 0.3059(2) 0.03122(18) -0.12132(14) 0.0278(5) Uani d . 1 1 . .
    H H17 0.2662 -0.0195 -0.1555 0.033 Uiso calc R 1 1 . .
    C C18 0.3803(2) 0.09354(19) -0.14480(14) 0.0279(5) Uani d . 1 1 . .
    H H18 0.3924 0.0860 -0.1950 0.033 Uiso calc R 1 1 . .
    C C19 0.4373(2) 0.16743(19) -0.09493(14) 0.0251(5) Uani d . 1 1 . .
    H H19 0.4873 0.2115 -0.1118 0.030 Uiso calc R 1 1 . .
    C C20 0.2426(2) 0.02665(16) 0.11437(13) 0.0206(4) Uani d . 1 1 . .
    C C21 0.3064(2) -0.05910(17) 0.14187(14) 0.0257(5) Uani d . 1 1 . .
    H H21 0.3880 -0.0578 0.1532 0.031 Uiso calc R 1 1 . .
    C C22 0.2507(3) -0.14614(19) 0.15259(15) 0.0334(6) Uani d . 1 1 . .
    H H22 0.2944 -0.2046 0.1709 0.040 Uiso calc R 1 1 . .
    C C23 0.1333(3) -0.1486(2) 0.13708(17) 0.0422(8) Uani d . 1 1 . .
    H H23 0.0956 -0.2081 0.1455 0.051 Uiso calc R 1 1 . .
    C C24 0.0704(3) -0.0652(2) 0.10942(19) 0.0446(8) Uani d . 1 1 . .
    H H24 -0.0112 -0.0676 0.0980 0.053 Uiso calc R 1 1 . .
    C C25 0.1236(2) 0.0233(2) 0.09763(16) 0.0333(6) Uani d . 1 1 . .
    H H25 0.0789 0.0808 0.0783 0.040 Uiso calc R 1 1 . .
    C C26 0.2095(2) 0.23674(16) 0.07734(13) 0.0196(4) Uani d . 1 1 . .
    C C27 0.1482(2) 0.26547(18) 0.00241(14) 0.0251(5) Uani d . 1 1 . .
    H H27 0.1604 0.2324 -0.0419 0.030 Uiso calc R 1 1 . .
    C C28 0.0687(2) 0.3433(2) -0.00702(16) 0.0327(6) Uani d . 1 1 . .
    H H28 0.0259 0.3632 -0.0578 0.039 Uiso calc R 1 1 . .
    C C29 0.0523(2) 0.39161(18) 0.05787(16) 0.0304(6) Uani d . 1 1 . .
    H H29 -0.0014 0.4449 0.0512 0.036 Uiso calc R 1 1 . .
    C C30 0.1133(2) 0.36307(19) 0.13237(15) 0.0278(5) Uani d . 1 1 . .
    H H30 0.1011 0.3963 0.1765 0.033 Uiso calc R 1 1 . .
    C C31 0.1923(2) 0.28549(19) 0.14221(15) 0.0253(5) Uani d . 1 1 . .
    H H31 0.2346 0.2657 0.1932 0.030 Uiso calc R 1 1 . .
loop_
    _atom_site_aniso_label
    _atom_site_aniso_U_11
    _atom_site_aniso_U_22
    _atom_site_aniso_U_33
    _atom_site_aniso_U_12
    _atom_site_aniso_U_13
    _atom_site_aniso_U_23
    Pt1 0.01852(5) 0.01268(5) 0.01450(5) -0.00153(3) 0.00323(3) 0.00084(3)
    Cl1 0.0269(3) 0.0241(3) 0.0190(2) -0.0066(2) -0.0012(2) 0.0021(2)
    Cl2 0.0395(4) 0.0264(3) 0.0181(2) -0.0118(2) 0.0071(2) 0.0031(2)
    P1 0.0194(3) 0.0156(2) 0.0164(2) -0.0027(2) 0.0048(2) -0.00019(19)
    N1 0.0191(10) 0.0161(8) 0.0192(9) -0.0034(7) 0.0049(7) 0.0000(7)
    C1 0.0258(12) 0.0157(10) 0.0152(9) -0.0066(8) 0.0045(9) 0.0002(7)
    C2 0.0286(13) 0.0181(10) 0.0179(10) -0.0049(9) 0.0060(9) 0.0012(8)
    C3 0.0395(15) 0.0166(10) 0.0241(11) -0.0061(10) 0.0090(11) -0.0033(9)
    C4 0.0350(15) 0.0222(12) 0.0256(12) -0.0141(10) 0.0036(11) -0.0019(9)
    C5 0.0258(13) 0.0296(12) 0.0216(11) -0.0089(10) 0.0039(9) 0.0016(9)
    C6 0.0239(12) 0.0203(11) 0.0176(10) -0.0046(9) 0.0035(9) 0.0019(8)
    C7 0.0319(14) 0.0189(11) 0.0281(12) -0.0026(9) 0.0131(10) 0.0020(9)
    C8 0.050(2) 0.097(3) 0.080(3) -0.003(2) 0.031(2) -0.046(3)
    C9 0.0313(19) 0.123(4) 0.046(2) 0.002(2) 0.0044(15) 0.037(2)
    C10 0.0260(13) 0.0217(11) 0.0360(13) -0.0026(9) 0.0090(11) 0.0016(10)
    C11 0.0454(18) 0.0368(16) 0.0427(16) -0.0022(13) 0.0176(14) -0.0119(13)
    C12 0.0305(15) 0.0351(14) 0.0480(17) 0.0061(12) 0.0092(13) 0.0092(13)
    C13 0.0257(12) 0.0183(10) 0.0187(10) -0.0046(9) 0.0064(9) 0.0009(8)
    C14 0.0230(12) 0.0166(10) 0.0191(10) -0.0004(8) 0.0050(9) -0.0014(8)
    C15 0.0200(11) 0.0171(10) 0.0181(10) 0.0008(8) 0.0041(8) -0.0014(8)
    C16 0.0298(13) 0.0209(11) 0.0249(11) -0.0057(9) 0.0057(10) -0.0039(9)
    C17 0.0357(15) 0.0221(12) 0.0233(11) -0.0017(10) 0.0044(10) -0.0070(9)
    C18 0.0346(14) 0.0301(13) 0.0188(11) 0.0010(10) 0.0072(10) -0.0049(9)
    C19 0.0293(14) 0.0269(11) 0.0199(11) -0.0042(10) 0.0082(10) -0.0012(9)
    C20 0.0245(12) 0.0192(10) 0.0188(10) -0.0076(9) 0.0072(9) -0.0006(8)
    C21 0.0313(14) 0.0210(11) 0.0261(12) -0.0031(9) 0.0099(10) -0.0012(9)
    C22 0.0567(19) 0.0184(12) 0.0261(12) -0.0084(11) 0.0128(12) 0.0002(9)
    C23 0.059(2) 0.0322(15) 0.0345(15) -0.0241(14) 0.0123(14) 0.0024(12)
    C24 0.0329(16) 0.0485(18) 0.0491(18) -0.0213(14) 0.0059(14) 0.0085(14)
    C25 0.0273(14) 0.0326(14) 0.0374(14) -0.0091(11) 0.0043(11) 0.0067(11)
    C26 0.0181(11) 0.0195(10) 0.0207(10) -0.0029(8) 0.0043(9) 0.0007(8)
    C27 0.0307(14) 0.0231(12) 0.0194(11) -0.0001(10) 0.0036(10) 0.0004(9)
    C28 0.0356(16) 0.0285(13) 0.0296(13) 0.0064(11) 0.0015(11) 0.0069(10)
    C29 0.0320(14) 0.0214(11) 0.0389(14) 0.0068(10) 0.0115(12) 0.0057(10)
    C30 0.0291(14) 0.0256(12) 0.0310(13) 0.0026(10) 0.0120(11) -0.0023(10)
    C31 0.0256(13) 0.0262(11) 0.0234(11) 0.0014(10) 0.0055(10) -0.0017(9)
_geom_special_details
;
 All esds (except the esd in the dihedral angle between two l.s. planes)
 are estimated using the full covariance matrix.  The cell esds are taken
 into account individually in the estimation of esds in distances, angles
 and torsion angles; correlations between esds in cell parameters are only
 used when they are defined by crystal symmetry.  An approximate (isotropic)
 treatment of cell esds is used for estimating esds involving l.s. planes.
;
loop_
    _geom_bond_atom_site_label_1
    _geom_bond_atom_site_label_2
    _geom_bond_site_symmetry_2
    _geom_bond_distance
    _geom_bond_publ_flag
    Pt1 N1 . 2.0421(18) yes
    Pt1 P1 . 2.2128(6) yes
    Pt1 Cl2 . 2.2901(6) yes
    Pt1 Cl1 . 2.3512(6) yes
    P1 C15 . 1.809(2) ?
    P1 C20 . 1.811(2) ?
    P1 C26 . 1.816(2) ?
    N1 C13 . 1.287(3) ?
    N1 C1 . 1.471(3) ?
    C1 C6 . 1.393(3) ?
    C1 C2 . 1.398(3) ?
    C2 C3 . 1.398(3) ?
    C2 C7 . 1.511(4) ?
    C3 C4 . 1.385(4) ?
    C3 H3 . 0.9500 ?
    C4 C5 . 1.381(4) ?
    C4 H4 . 0.9500 ?
    C5 C6 . 1.399(3) ?
    C5 H5 . 0.9500 ?
    C6 C10 . 1.515(3) ?
    C7 C9 . 1.503(4) ?
    C7 C8 . 1.512(4) ?
    C7 H7 . 1.0000 ?
    C8 H8A . 0.9800 ?
    C8 H8B . 0.9800 ?
    C8 H8C . 0.9800 ?
    C9 H9A . 0.9800 ?
    C9 H9B . 0.9800 ?
    C9 H9C . 0.9800 ?
    C10 C12 . 1.525(4) ?
    C10 C11 . 1.532(4) ?
    C10 H10 . 1.0000 ?
    C11 H11A . 0.9800 ?
    C11 H11B . 0.9800 ?
    C11 H11C . 0.9800 ?
    C12 H12A . 0.9800 ?
    C12 H12B . 0.9800 ?
    C12 H12C . 0.9800 ?
    C13 C14 . 1.463(3) ?
    C13 H13 . 0.9500 ?
    C14 C19 . 1.394(3) ?
    C14 C15 . 1.405(3) ?
    C15 C16 . 1.392(3) ?
    C16 C17 . 1.393(3) ?
    C16 H16 . 0.9500 ?
    C17 C18 . 1.372(4) ?
    C17 H17 . 0.9500 ?
    C18 C19 . 1.382(3) ?
    C18 H18 . 0.9500 ?
    C19 H19 . 0.9500 ?
    C20 C25 . 1.385(4) ?
    C20 C21 . 1.396(3) ?
    C21 C22 . 1.385(3) ?
    C21 H21 . 0.9500 ?
    C22 C23 . 1.369(4) ?
    C22 H22 . 0.9500 ?
    C23 C24 . 1.366(5) ?
    C23 H23 . 0.9500 ?
    C24 C25 . 1.392(4) ?
    C24 H24 . 0.9500 ?
    C25 H25 . 0.9500 ?
    C26 C31 . 1.392(3) ?
    C26 C27 . 1.393(3) ?
    C27 C28 . 1.396(4) ?
    C27 H27 . 0.9500 ?
    C28 C29 . 1.385(4) ?
    C28 H28 . 0.9500 ?
    C29 C30 . 1.385(4) ?
    C29 H29 . 0.9500 ?
    C30 C31 . 1.390(3) ?
    C30 H30 . 0.9500 ?
    C31 H31 . 0.9500 ?
loop_
    _geom_angle_atom_site_label_1
    _geom_angle_atom_site_label_2
    _geom_angle_atom_site_label_3
    _geom_angle_site_symmetry_1
    _geom_angle_site_symmetry_3
    _geom_angle
    _geom_angle_publ_flag
    N1 Pt1 P1 . . 89.80(5) ?
    N1 Pt1 Cl2 . . 178.85(5) ?
    P1 Pt1 Cl2 . . 91.25(2) ?
    N1 Pt1 Cl1 . . 90.98(5) ?
    P1 Pt1 Cl1 . . 174.20(2) ?
    Cl2 Pt1 Cl1 . . 87.92(2) ?
    C15 P1 C20 . . 104.75(10) ?
    C15 P1 C26 . . 104.92(10) ?
    C20 P1 C26 . . 105.85(11) ?
    C15 P1 Pt1 . . 111.56(8) ?
    C20 P1 Pt1 . . 120.35(8) ?
    C26 P1 Pt1 . . 108.26(7) ?
    C13 N1 C1 . . 111.82(18) ?
    C13 N1 Pt1 . . 128.78(16) ?
    C1 N1 Pt1 . . 119.35(13) ?
    C6 C1 C2 . . 123.8(2) ?
    C6 C1 N1 . . 117.5(2) ?
    C2 C1 N1 . . 118.7(2) ?
    C3 C2 C1 . . 116.6(2) ?
    C3 C2 C7 . . 121.2(2) ?
    C1 C2 C7 . . 122.1(2) ?
    C4 C3 C2 . . 121.2(2) ?
    C4 C3 H3 . . 119.4 ?
    C2 C3 H3 . . 119.4 ?
    C5 C4 C3 . . 120.2(2) ?
    C5 C4 H4 . . 119.9 ?
    C3 C4 H4 . . 119.9 ?
    C4 C5 C6 . . 121.1(2) ?
    C4 C5 H5 . . 119.4 ?
    C6 C5 H5 . . 119.4 ?
    C1 C6 C5 . . 116.9(2) ?
    C1 C6 C10 . . 122.7(2) ?
    C5 C6 C10 . . 120.3(2) ?
    C9 C7 C2 . . 111.5(2) ?
    C9 C7 C8 . . 110.7(3) ?
    C2 C7 C8 . . 113.2(2) ?
    C9 C7 H7 . . 107.0 ?
    C2 C7 H7 . . 107.0 ?
    C8 C7 H7 . . 107.0 ?
    C7 C8 H8A . . 109.5 ?
    C7 C8 H8B . . 109.5 ?
    H8A C8 H8B . . 109.5 ?
    C7 C8 H8C . . 109.5 ?
    H8A C8 H8C . . 109.5 ?
    H8B C8 H8C . . 109.5 ?
    C7 C9 H9A . . 109.5 ?
    C7 C9 H9B . . 109.5 ?
    H9A C9 H9B . . 109.5 ?
    C7 C9 H9C . . 109.5 ?
    H9A C9 H9C . . 109.5 ?
    H9B C9 H9C . . 109.5 ?
    C6 C10 C12 . . 111.6(2) ?
    C6 C10 C11 . . 111.5(2) ?
    C12 C10 C11 . . 111.0(2) ?
    C6 C10 H10 . . 107.5 ?
    C12 C10 H10 . . 107.5 ?
    C11 C10 H10 . . 107.5 ?
    C10 C11 H11A . . 109.5 ?
    C10 C11 H11B . . 109.5 ?
    H11A C11 H11B . . 109.5 ?
    C10 C11 H11C . . 109.5 ?
    H11A C11 H11C . . 109.5 ?
    H11B C11 H11C . . 109.5 ?
    C10 C12 H12A . . 109.5 ?
    C10 C12 H12B . . 109.5 ?
    H12A C12 H12B . . 109.5 ?
    C10 C12 H12C . . 109.5 ?
    H12A C12 H12C . . 109.5 ?
    H12B C12 H12C . . 109.5 ?
    N1 C13 C14 . . 130.2(2) ?
    N1 C13 H13 . . 114.9 ?
    C14 C13 H13 . . 114.9 ?
    C19 C14 C15 . . 119.2(2) ?
    C19 C14 C13 . . 115.6(2) ?
    C15 C14 C13 . . 125.2(2) ?
    C16 C15 C14 . . 118.8(2) ?
    C16 C15 P1 . . 121.94(18) ?
    C14 C15 P1 . . 119.10(16) ?
    C15 C16 C17 . . 120.8(2) ?
    C15 C16 H16 . . 119.6 ?
    C17 C16 H16 . . 119.6 ?
    C18 C17 C16 . . 120.4(2) ?
    C18 C17 H17 . . 119.8 ?
    C16 C17 H17 . . 119.8 ?
    C17 C18 C19 . . 119.5(2) ?
    C17 C18 H18 . . 120.2 ?
    C19 C18 H18 . . 120.2 ?
    C18 C19 C14 . . 121.3(2) ?
    C18 C19 H19 . . 119.3 ?
    C14 C19 H19 . . 119.3 ?
    C25 C20 C21 . . 119.3(2) ?
    C25 C20 P1 . . 121.37(19) ?
    C21 C20 P1 . . 119.20(19) ?
    C22 C21 C20 . . 119.9(3) ?
    C22 C21 H21 . . 120.0 ?
    C20 C21 H21 . . 120.0 ?
    C23 C22 C21 . . 120.5(3) ?
    C23 C22 H22 . . 119.8 ?
    C21 C22 H22 . . 119.8 ?
    C24 C23 C22 . . 119.8(3) ?
    C24 C23 H23 . . 120.1 ?
    C22 C23 H23 . . 120.1 ?
    C23 C24 C25 . . 121.2(3) ?
    C23 C24 H24 . . 119.4 ?
    C25 C24 H24 . . 119.4 ?
    C20 C25 C24 . . 119.3(3) ?
    C20 C25 H25 . . 120.4 ?
    C24 C25 H25 . . 120.4 ?
    C31 C26 C27 . . 120.4(2) ?
    C31 C26 P1 . . 116.58(18) ?
    C27 C26 P1 . . 123.03(18) ?
    C26 C27 C28 . . 119.3(2) ?
    C26 C27 H27 . . 120.3 ?
    C28 C27 H27 . . 120.3 ?
    C29 C28 C27 . . 119.9(2) ?
    C29 C28 H28 . . 120.1 ?
    C27 C28 H28 . . 120.1 ?
    C30 C29 C28 . . 120.8(2) ?
    C30 C29 H29 . . 119.6 ?
    C28 C29 H29 . . 119.6 ?
    C29 C30 C31 . . 119.6(2) ?
    C29 C30 H30 . . 120.2 ?
    C31 C30 H30 . . 120.2 ?
    C30 C31 C26 . . 120.0(2) ?
    C30 C31 H31 . . 120.0 ?
    C26 C31 H31 . . 120.0 ?
loop_
    _geom_torsion_atom_site_label_1
    _geom_torsion_atom_site_label_2
    _geom_torsion_atom_site_label_3
    _geom_torsion_atom_site_label_4
    _geom_torsion_site_symmetry_1
    _geom_torsion_site_symmetry_2
    _geom_torsion_site_symmetry_3
    _geom_torsion_site_symmetry_4
    _geom_torsion
    _geom_torsion_publ_flag
    N1 Pt1 P1 C15 . . . . 37.61(9) ?
    Cl2 Pt1 P1 C15 . . . . -142.85(8) ?
    N1 Pt1 P1 C20 . . . . 160.88(11) ?
    Cl2 Pt1 P1 C20 . . . . -19.57(9) ?
    N1 Pt1 P1 C26 . . . . -77.35(10) ?
    Cl2 Pt1 P1 C26 . . . . 102.20(8) ?
    P1 Pt1 N1 C13 . . . . -25.1(2) ?
    P1 Pt1 N1 C1 . . . . 157.67(16) ?
    Cl1 Pt1 N1 C1 . . . . -16.58(16) ?
    C13 N1 C1 C6 . . . . -78.8(3) ?
    Pt1 N1 C1 C6 . . . . 98.9(2) ?
    C13 N1 C1 C2 . . . . 99.5(2) ?
    Pt1 N1 C1 C2 . . . . -82.8(2) ?
    C6 C1 C2 C3 . . . . 2.6(3) ?
    N1 C1 C2 C3 . . . . -175.59(19) ?
    C6 C1 C2 C7 . . . . -178.1(2) ?
    N1 C1 C2 C7 . . . . 3.7(3) ?
    C1 C2 C3 C4 . . . . -0.3(3) ?
    C7 C2 C3 C4 . . . . -179.6(2) ?
    C2 C3 C4 C5 . . . . -1.1(4) ?
    C3 C4 C5 C6 . . . . 0.4(4) ?
    C2 C1 C6 C5 . . . . -3.3(3) ?
    N1 C1 C6 C5 . . . . 174.91(19) ?
    C2 C1 C6 C10 . . . . 177.0(2) ?
    N1 C1 C6 C10 . . . . -4.8(3) ?
    C4 C5 C6 C1 . . . . 1.7(3) ?
    C4 C5 C6 C10 . . . . -178.6(2) ?
    C3 C2 C7 C9 . . . . 88.2(3) ?
    C1 C2 C7 C9 . . . . -91.0(3) ?
    C3 C2 C7 C8 . . . . -37.4(4) ?
    C1 C2 C7 C8 . . . . 143.4(3) ?
    C1 C6 C10 C12 . . . . -129.7(2) ?
    C5 C6 C10 C12 . . . . 50.7(3) ?
    C1 C6 C10 C11 . . . . 105.5(3) ?
    C5 C6 C10 C11 . . . . -74.2(3) ?
    C1 N1 C13 C14 . . . . 175.1(2) ?
    Pt1 N1 C13 C14 . . . . -2.3(4) ?
    N1 C13 C14 C19 . . . . -161.8(3) ?
    N1 C13 C14 C15 . . . . 19.7(4) ?
    C19 C14 C15 C16 . . . . 1.7(3) ?
    C13 C14 C15 C16 . . . . -179.8(2) ?
    C19 C14 C15 P1 . . . . -173.92(18) ?
    C13 C14 C15 P1 . . . . 4.6(3) ?
    C20 P1 C15 C16 . . . . 17.3(2) ?
    C26 P1 C15 C16 . . . . -94.0(2) ?
    Pt1 P1 C15 C16 . . . . 149.04(18) ?
    C20 P1 C15 C14 . . . . -167.23(18) ?
    C26 P1 C15 C14 . . . . 81.5(2) ?
    Pt1 P1 C15 C14 . . . . -35.5(2) ?
    C14 C15 C16 C17 . . . . -0.6(4) ?
    P1 C15 C16 C17 . . . . 174.92(19) ?
    C15 C16 C17 C18 . . . . -0.1(4) ?
    C16 C17 C18 C19 . . . . -0.3(4) ?
    C17 C18 C19 C14 . . . . 1.5(4) ?
    C15 C14 C19 C18 . . . . -2.2(4) ?
    C13 C14 C19 C18 . . . . 179.2(2) ?
    C15 P1 C20 C25 . . . . -98.0(2) ?
    C26 P1 C20 C25 . . . . 12.6(2) ?
    Pt1 P1 C20 C25 . . . . 135.53(19) ?
    C15 P1 C20 C21 . . . . 78.6(2) ?
    C26 P1 C20 C21 . . . . -170.82(18) ?
    Pt1 P1 C20 C21 . . . . -47.9(2) ?
    C25 C20 C21 C22 . . . . -0.4(4) ?
    P1 C20 C21 C22 . . . . -177.04(19) ?
    C20 C21 C22 C23 . . . . -0.6(4) ?
    C21 C22 C23 C24 . . . . 1.2(4) ?
    C22 C23 C24 C25 . . . . -0.9(5) ?
    C21 C20 C25 C24 . . . . 0.7(4) ?
    P1 C20 C25 C24 . . . . 177.3(2) ?
    C23 C24 C25 C20 . . . . -0.1(5) ?
    C15 P1 C26 C31 . . . . -164.60(19) ?
    C20 P1 C26 C31 . . . . 84.9(2) ?
    Pt1 P1 C26 C31 . . . . -45.4(2) ?
    C15 P1 C26 C27 . . . . 14.0(2) ?
    C20 P1 C26 C27 . . . . -96.4(2) ?
    Pt1 P1 C26 C27 . . . . 133.28(19) ?
    C31 C26 C27 C28 . . . . -0.4(4) ?
    P1 C26 C27 C28 . . . . -179.0(2) ?
    C26 C27 C28 C29 . . . . 0.6(4) ?
    C27 C28 C29 C30 . . . . -0.6(4) ?
    C28 C29 C30 C31 . . . . 0.4(4) ?
    C29 C30 C31 C26 . . . . -0.2(4) ?
    C27 C26 C31 C30 . . . . 0.2(4) ?
    P1 C26 C31 C30 . . . . 178.9(2) ?
_iucr_refine_instructions_details
;
REM  hc169 in P2(1)/n
REM R1 =  0.0267 for   7036 Fo > 4sig(Fo)  and  0.0306 for all   7789 data
REM    325 parameters refined using      0 restraints
REM Highest difference peak  1.091,  deepest hole -1.216,  1-sigma level  0.143
TITL hc169 in P2(1)/n
CELL 0.71073 12.0686 13.4007 17.8182 90.000 105.819 90.000
ZERR 4.0000 0.0007 0.0007 0.0010 0.000 0.001 0.000
LATT 1
SYMM 0.5-X, 0.5+Y, 0.5-Z
SFAC C H N P CL PT
UNIT 124 128 4 4 8 4
MERG 2
FMAP 2
GRID
PLAN 40
TEMP -100
SIZE 0.09 0.11 0.22
CONF
BOND $H
OMIT -1 1 1
L.S. 12
ACTA
WGHT    0.013500    1.494200
EXTI    0.000956
FVAR       0.08562
PT1   6    0.471492    0.192010    0.184668    11.00000    0.01852    0.01268 =
         0.01450    0.00084    0.00323   -0.00153
CL1   5    0.623980    0.261593    0.282097    11.00000    0.02695    0.02409 =
         0.01905    0.00215   -0.00121   -0.00659
CL2   5    0.423122    0.102589    0.280626    11.00000    0.03950    0.02641 =
         0.01807    0.00308    0.00708   -0.01176
P1    4    0.316569    0.137879    0.096297    11.00000    0.01936    0.01560 =
         0.01643   -0.00019    0.00483   -0.00273
N1    3    0.516533    0.273637    0.100761    11.00000    0.01912    0.01609 =
         0.01924    0.00002    0.00487   -0.00341
C1    1    0.593690    0.359896    0.123899    11.00000    0.02581    0.01566 =
         0.01520    0.00020    0.00446   -0.00657
C2    1    0.546554    0.451144    0.137571    11.00000    0.02859    0.01805 =
         0.01792    0.00123    0.00600   -0.00489
C3    1    0.621605    0.532614    0.153975    11.00000    0.03949    0.01665 =
         0.02406   -0.00326    0.00902   -0.00608
AFIX  43
H3    2    0.593010    0.596102    0.163374    11.00000   -1.20000
AFIX   0
C4    1    0.736868    0.522535    0.156787    11.00000    0.03503    0.02216 =
         0.02558   -0.00190    0.00359   -0.01408
AFIX  43
H4    2    0.786094    0.579135    0.167110    11.00000   -1.20000
AFIX   0
C5    1    0.780509    0.430537    0.144643    11.00000    0.02575    0.02962 =
         0.02156    0.00163    0.00394   -0.00895
AFIX  43
H5    2    0.859836    0.424507    0.147054    11.00000   -1.20000
AFIX   0
C6    1    0.709861    0.346046    0.128846    11.00000    0.02389    0.02027 =
         0.01760    0.00191    0.00350   -0.00457
C7    1    0.420590    0.462345    0.133952    11.00000    0.03191    0.01889 =
         0.02809    0.00198    0.01314   -0.00261
AFIX  13
H7    2    0.392749    0.395335    0.145565    11.00000   -1.20000
AFIX   0
C8    1    0.399511    0.534022    0.194125    11.00000    0.05027    0.09748 =
         0.07952   -0.04608    0.03108   -0.00300
AFIX  33
H8A   2    0.316737    0.537722    0.189215    11.00000   -1.50000
H8B   2    0.428101    0.600370    0.185692    11.00000   -1.50000
H8C   2    0.440032    0.510437    0.246474    11.00000   -1.50000
AFIX   0
C9    1    0.350222    0.491059    0.053528    11.00000    0.03126    0.12317 =
         0.04555    0.03726    0.00436    0.00212
AFIX  33
H9A   2    0.269193    0.497658    0.053131    11.00000   -1.50000
H9B   2    0.357570    0.439400    0.016251    11.00000   -1.50000
H9C   2    0.378023    0.554841    0.038768    11.00000   -1.50000
AFIX   0
C10   1    0.759857    0.245291    0.117512    11.00000    0.02603    0.02172 =
         0.03601    0.00163    0.00903   -0.00259
AFIX  13
H10   2    0.700250    0.193735    0.118229    11.00000   -1.20000
AFIX   0
C11   1    0.786090    0.238364    0.038248    11.00000    0.04543    0.03677 =
         0.04268   -0.01189    0.01759   -0.00223
AFIX  33
H11A  2    0.818150    0.172443    0.032742    11.00000   -1.50000
H11B  2    0.841978    0.290026    0.034821    11.00000   -1.50000
H11C  2    0.714923    0.248193   -0.003519    11.00000   -1.50000
AFIX   0
C12   1    0.866329    0.221035    0.183814    11.00000    0.03048    0.03510 =
         0.04797    0.00923    0.00920    0.00605
AFIX  33
H12A  2    0.896424    0.155602    0.174584    11.00000   -1.50000
H12B  2    0.845661    0.219841    0.233316    11.00000   -1.50000
H12C  2    0.925333    0.272073    0.186156    11.00000   -1.50000
AFIX   0
C13   1    0.489711    0.258837    0.026612    11.00000    0.02571    0.01826 =
         0.01868    0.00092    0.00638   -0.00458
AFIX  43
H13   2    0.517706    0.307807   -0.002181    11.00000   -1.20000
AFIX   0
C14   1    0.422931    0.178529   -0.020336    11.00000    0.02301    0.01657 =
         0.01915   -0.00137    0.00497   -0.00044
C15   1    0.345860    0.115446    0.003445    11.00000    0.02002    0.01712 =
         0.01805   -0.00143    0.00409    0.00085
C16   1    0.288388    0.041822   -0.047643    11.00000    0.02982    0.02094 =
         0.02493   -0.00393    0.00575   -0.00572
AFIX  43
H16   2    0.236595   -0.001694   -0.032059    11.00000   -1.20000
AFIX   0
C17   1    0.305928    0.031215   -0.121320    11.00000    0.03566    0.02212 =
         0.02332   -0.00695    0.00437   -0.00167
AFIX  43
H17   2    0.266203   -0.019451   -0.155496    11.00000   -1.20000
AFIX   0
C18   1    0.380264    0.093544   -0.144804    11.00000    0.03457    0.03010 =
         0.01882   -0.00492    0.00718    0.00098
AFIX  43
H18   2    0.392448    0.085975   -0.194968    11.00000   -1.20000
AFIX   0
C19   1    0.437291    0.167426   -0.094933    11.00000    0.02934    0.02694 =
         0.01995   -0.00117    0.00821   -0.00416
AFIX  43
H19   2    0.487272    0.211529   -0.111812    11.00000   -1.20000
AFIX   0
C20   1    0.242558    0.026649    0.114366    11.00000    0.02448    0.01925 =
         0.01882   -0.00056    0.00721   -0.00759
C21   1    0.306443   -0.059098    0.141872    11.00000    0.03125    0.02101 =
         0.02612   -0.00124    0.00992   -0.00306
AFIX  43
H21   2    0.388045   -0.057759    0.153227    11.00000   -1.20000
AFIX   0
C22   1    0.250731   -0.146141    0.152595    11.00000    0.05667    0.01841 =
         0.02613    0.00016    0.01284   -0.00839
AFIX  43
H22   2    0.294374   -0.204551    0.170852    11.00000   -1.20000
AFIX   0
C23   1    0.133280   -0.148602    0.137079    11.00000    0.05950    0.03221 =
         0.03452    0.00241    0.01230   -0.02406
AFIX  43
H23   2    0.095647   -0.208134    0.145512    11.00000   -1.20000
AFIX   0
C24   1    0.070354   -0.065156    0.109423    11.00000    0.03293    0.04851 =
         0.04915    0.00855    0.00595   -0.02132
AFIX  43
H24   2   -0.011219   -0.067559    0.098035    11.00000   -1.20000
AFIX   0
C25   1    0.123641    0.023333    0.097633    11.00000    0.02729    0.03264 =
         0.03740    0.00671    0.00429   -0.00906
AFIX  43
H25   2    0.078901    0.080836    0.078314    11.00000   -1.20000
AFIX   0
C26   1    0.209543    0.236736    0.077338    11.00000    0.01811    0.01951 =
         0.02074    0.00075    0.00434   -0.00286
C27   1    0.148220    0.265474    0.002406    11.00000    0.03075    0.02314 =
         0.01944    0.00038    0.00363   -0.00005
AFIX  43
H27   2    0.160371    0.232432   -0.041852    11.00000   -1.20000
AFIX   0
C28   1    0.068704    0.343331   -0.007021    11.00000    0.03561    0.02852 =
         0.02965    0.00695    0.00149    0.00637
AFIX  43
H28   2    0.025908    0.363158   -0.057847    11.00000   -1.20000
AFIX   0
C29   1    0.052332    0.391609    0.057872    11.00000    0.03198    0.02142 =
         0.03889    0.00574    0.01155    0.00676
AFIX  43
H29   2   -0.001351    0.444934    0.051176    11.00000   -1.20000
AFIX   0
C30   1    0.113274    0.363070    0.132373    11.00000    0.02909    0.02555 =
         0.03097   -0.00229    0.01196    0.00261
AFIX  43
H30   2    0.101098    0.396348    0.176528    11.00000   -1.20000
AFIX   0
C31   1    0.192342    0.285490    0.142206    11.00000    0.02556    0.02619 =
         0.02339   -0.00168    0.00554    0.00143
AFIX  43
H31   2    0.234625    0.265747    0.193175    11.00000   -1.20000
HKLF 4
REM  hc169 in P2(1)/n
REM R1 =  0.0211 for   7035 Fo > 4sig(Fo)  and  0.0251 for all   7788 data
REM    326 parameters refined using      0 restraints
END
WGHT      0.0135      1.4942
REM Highest difference peak  0.956,  deepest hole -0.804,  1-sigma level  0.097
Q1    1   0.4032  0.1973  0.1537  11.00000  0.05    0.96
Q2    1   0.5383  0.1916  0.2202  11.00000  0.05    0.92
Q3    1   0.3552  0.5543  0.0747  11.00000  0.05    0.83
Q4    1   0.4131  0.4758  0.2128  11.00000  0.05    0.74
Q5    1   0.4977  0.1765  0.1513  11.00000  0.05    0.60
Q6    1   0.4846  0.4609  0.1257  11.00000  0.05    0.55
Q7    1   0.4589  0.2029  0.2285  11.00000  0.05    0.50
Q8    1   0.4194  0.1215 -0.1129  11.00000  0.05    0.49
Q9    1   0.4360  0.2182  0.0044  11.00000  0.05    0.45
Q10   1   0.7541  0.3000  0.1229  11.00000  0.05    0.42
Q11   1   0.5560  0.2597  0.2511  11.00000  0.05    0.42
Q12   1   0.8179  0.2386  0.1459  11.00000  0.05    0.42
Q13   1   0.3791  0.5381  0.0174  11.00000  0.05    0.41
Q14   1   0.6977  0.2561  0.3158  11.00000  0.05    0.41
Q15   1   0.5552  0.3176  0.1157  11.00000  0.05    0.41
Q16   1   0.2737 -0.0149  0.1257  11.00000  0.05    0.41
Q17   1   0.5620  0.4017  0.1229  11.00000  0.05    0.41
Q18   1   0.6765  0.5192  0.1356  11.00000  0.05    0.41
Q19   1   0.3227  0.4187  0.2475  11.00000  0.05    0.40
Q20   1   0.4575  0.5472  0.2359  11.00000  0.05    0.40
Q21   1   0.1639  0.2437  0.0406  11.00000  0.05    0.39
Q22   1   0.1182 -0.1037  0.1179  11.00000  0.05    0.39
Q23   1   0.3797  0.1578 -0.0109  11.00000  0.05    0.39
Q24   1   0.3429  0.0680 -0.0148  11.00000  0.05    0.38
Q25   1   0.3420  0.1322  0.0533  11.00000  0.05    0.38
Q26   1   0.4420  0.2004  0.2729  11.00000  0.05    0.38
Q27   1   0.3589  0.1449  0.1419  11.00000  0.05    0.37
Q28   1   0.1725  0.0245  0.1350  11.00000  0.05    0.33
Q29   1   0.6610  0.3590  0.1452  11.00000  0.05    0.33
Q30   1   0.1019  0.3017 -0.0033  11.00000  0.05    0.33
Q31   1   0.7351  0.3827  0.1573  11.00000  0.05    0.33
Q32   1   0.3923  0.1350  0.1212  11.00000  0.05    0.33
Q33   1   0.1644  0.3412  0.1358  11.00000  0.05    0.33
Q34   1   0.4043  0.1451 -0.0049  11.00000  0.05    0.33
Q35   1   0.0161  0.3230 -0.0446  11.00000  0.05    0.33
Q36   1   0.6728  0.1771  0.2768  11.00000  0.05    0.32
Q37   1   0.4008  0.1869 -0.0683  11.00000  0.05    0.32
Q38   1   0.4376 -0.2177  0.2045  11.00000  0.05    0.32
Q39   1   0.2470  0.1889  0.0805  11.00000  0.05    0.32
Q40   1   0.3579  0.1107  0.2612  11.00000  0.05    0.32
;
