# Supplementary material for: Dichlorido{N-[2-(diphenylphosphanyl)benzylidene]-2,6-diisopropylaniline-κ2 P,N}platinum(II)
Source: Acta Crystallogr Sect E Struct Rep Online. 2011 Oct 5;67(Pt 11):m1496. doi: 10.1107/S1600536811040098 (PMC3246928; doi:10.1107/S1600536811040098)
Supplement: Supplementary file 2 [file e-67-m1496-Isup2.hkl]

# 
# h,k,l, Fc-squared, Fo-squared, sigma(Fo-squared) and status flag 
# 
data_I
_shelx_title ' hc169 in P2(1)/n' 
_shelx_refln_list_code          4 
_shelx_F_calc_maximum      370.17 
_exptl_crystal_F_000      1408.00 
_reflns_d_resolution_high  0.7193 
 
loop_ 
 _symmetry_equiv_pos_as_xyz 
 'x, y, z' 
 '-x+1/2, y+1/2, -z+1/2' 
 '-x, -y, -z' 
 'x-1/2, -y-1/2, z-1/2' 
 
_cell_length_a    12.0686 
_cell_length_b    13.4007 
_cell_length_c    17.8182 
_cell_angle_alpha  90.000 
_cell_angle_beta  105.819 
_cell_angle_gamma  90.000 
 
_shelx_F_squared_multiplier     1.000 
 
loop_ 
 _refln_index_h 
 _refln_index_k 
 _refln_index_l 
 _refln_F_squared_calc 
 _refln_F_squared_meas 
 _refln_F_squared_sigma 
 _refln_observed_status 
   2   0   0    35019.54    36054.41   1023.71 o 
   4   0   0    12360.44    11802.31    344.19 o 
   6   0   0     1992.53     1568.06     91.85 o 
   8   0   0      465.71      449.19     34.55 o 
  10   0   0      152.99      134.09     48.54 o 
  12   0   0     5789.79     6106.91    450.85 o 
  14   0   0     4201.64     4323.13    364.59 o 
  16   0   0     2314.66     2643.72    287.98 o 
   1   1   0    11019.56    11038.16    192.15 o 
   2   1   0    10865.42    10637.63    199.64 o 
   3   1   0     2520.67     2629.59     55.30 o 
   4   1   0    26529.54    26793.19    588.45 o 
   5   1   0    12573.41    12908.56    290.25 o 
   6   1   0    41467.67    41217.41    975.59 o 
   7   1   0      461.96      554.06     24.60 o 
   8   1   0    27346.08    27754.40    593.99 o 
   9   1   0      748.49      829.30     40.64 o 
  10   1   0     8190.55     8223.32    276.21 o 
  11   1   0       69.19       13.32     39.58 o 
  12   1   0     7136.27     7293.83    368.67 o 
  13   1   0      987.09     1092.23    154.87 o 
  14   1   0     4673.55     4811.63    294.08 o 
  15   1   0      323.79      253.26     86.62 o 
  16   1   0      356.98      409.32    105.28 o 
   0   2   0    60794.05    62916.92   1533.69 o 
   1   2   0    13273.53    13606.76    254.47 o 
   2   2   0    43875.13    45312.09    752.05 o 
   3   2   0    15232.79    15138.76    267.51 o 
   4   2   0    19772.70    19879.81    377.69 o 
   5   2   0    15952.51    15063.78    326.99 o 
   6   2   0    16162.78    16737.75    341.85 o 
   7   2   0    21964.20    21163.77    471.19 o 
   8   2   0     2308.45     2172.05     58.33 o 
   9   2   0     4490.07     4328.75    122.02 o 
  10   2   0      176.02      162.67     57.54 o 
  11   2   0     6585.62     6258.74    228.21 o 
  12   2   0     3803.16     3764.40    158.37 o 
  13   2   0     3627.88     3642.98    154.11 o 
  14   2   0     2726.49     2835.72    134.77 o 
  15   2   0      836.33      850.67     87.69 o 
  16   2   0     2087.40     2249.02    266.82 o 
   1   3   0   137028.13   141206.63   2843.85 o 
   2   3   0     8986.49     9477.95    198.15 o 
   3   3   0    31523.91    32049.70    533.84 o 
   4   3   0    11374.14    11707.25    222.16 o 
   5   3   0     7084.89     6778.32    139.07 o 
   6   3   0    10554.13    10708.52    212.95 o 
   7   3   0      848.36      853.08     36.39 o 
   8   3   0     8608.80     8592.92    229.94 o 
   9   3   0     2058.68     2163.72     67.95 o 
  10   3   0     4776.55     4587.14    153.66 o 
  11   3   0     1030.67      960.96     94.32 o 
  12   3   0     1986.47     1968.10     89.13 o 
  13   3   0     3423.92     3509.01    151.58 o 
  14   3   0      969.74      862.90     82.72 o 
  15   3   0     4295.98     4957.56    294.00 o 
   0   4   0     8854.92     9571.87    291.09 o 
   1   4   0       38.86       97.26      8.59 o 
   2   4   0     1433.58     1724.68     40.48 o 
   3   4   0    21399.84    22325.72    408.64 o 
   4   4   0     3112.14     3381.11     70.83 o 
   5   4   0    29443.75    29233.15    826.07 o 
   6   4   0     1352.63     1383.42     54.08 o 
   7   4   0    35696.66    33777.07    707.59 o 
   8   4   0     7288.51     7371.30    167.30 o 
   9   4   0    20024.69    19631.16    481.28 o 
  10   4   0      194.38      156.34     26.57 o 
  11   4   0    14369.90    14086.66    412.76 o 
  12   4   0     1536.29     1460.96     85.09 o 
  13   4   0     6550.46     6675.98    284.47 o 
  14   4   0        5.41      171.19     81.17 o 
  15   4   0     1172.39     1249.80    139.42 o 
   1   5   0    17721.32    17936.96    382.88 o 
   2   5   0     5857.94     6059.54    136.46 o 
   3   5   0    58425.28    58692.92   1264.23 o 
   4   5   0       35.59       46.46      9.34 o 
   5   5   0    22685.34    22692.55    454.54 o 
   6   5   0      294.17      285.69     19.08 o 
   7   5   0     2028.87     2074.29     57.85 o 
   8   5   0     6123.28     6244.52    154.57 o 
   9   5   0      447.47      464.54     34.55 o 
  10   5   0      729.33      739.82     57.49 o 
  11   5   0     1449.01     1545.49     89.44 o 
  12   5   0     1952.05     2028.03    121.35 o 
  13   5   0     4913.40     5061.06    229.67 o 
  14   5   0       23.04      -15.80     55.44 o 
  15   5   0     4916.53     4916.96    295.48 o 
   0   6   0     4909.74     4982.86    181.87 o 
   1   6   0       20.01       31.54      9.06 o 
   2   6   0     9587.71     9343.27    207.07 o 
   3   6   0     8427.15     8298.59    185.79 o 
   4   6   0    11712.69    11728.48    240.24 o 
   5   6   0    26060.63    27001.96    600.04 o 
   6   6   0     2686.68     2571.36     70.38 o 
   7   6   0    11728.24    11634.06    270.50 o 
   8   6   0       85.09       79.36     19.10 o 
   9   6   0    25681.19    25266.26    709.18 o 
  10   6   0      334.36      288.55     60.23 o 
  11   6   0    12397.30    12358.06    406.74 o 
  12   6   0      298.98      470.34    129.35 o 
  13   6   0     2013.17     2179.58    187.88 o 
  14   6   0     2843.75     2959.35    166.75 o 
  15   6   0      463.04      342.45    136.43 o 
   1   7   0     7551.43     7658.82    195.02 o 
   2   7   0     5986.98     5942.64    142.22 o 
   3   7   0     7975.94     7591.28    171.93 o 
   4   7   0     9923.16    10433.35    238.97 o 
   5   7   0     3653.62     3548.00    104.35 o 
   6   7   0    13523.36    13794.07    339.44 o 
   7   7   0      265.36      239.66     23.78 o 
   8   7   0    17458.66    17603.53    464.40 o 
   9   7   0       24.55       52.67     27.32 o 
  10   7   0    15421.56    15989.86    472.86 o 
  11   7   0     1750.43     1705.90     85.22 o 
  12   7   0     4965.37     4953.98    221.98 o 
  13   7   0      670.00      590.19     98.41 o 
  14   7   0      804.60      825.05    176.70 o 
   0   8   0    11787.44    10980.87    391.99 o 
   1   8   0        4.95       15.12     12.40 o 
   2   8   0    46673.07    48317.59   1183.03 o 
   3   8   0     6140.81     6269.79    165.18 o 
   4   8   0    29296.53    31148.36    692.07 o 
   5   8   0     1659.14     1691.15     55.98 o 
   6   8   0     4131.65     4173.08    124.19 o 
   7   8   0       58.10       83.32     24.01 o 
   8   8   0      184.28      156.43     29.34 o 
   9   8   0     2221.27     2080.49     96.49 o 
  10   8   0      801.45      671.32     55.02 o 
  11   8   0      217.96      217.54     53.56 o 
  12   8   0     3059.16     2893.84    187.27 o 
  13   8   0      100.38       59.41     68.97 o 
  14   8   0     2795.53     3285.48    332.38 o 
   1   9   0      392.42      446.06     25.90 o 
   2   9   0     9238.22     9360.95    240.69 o 
   3   9   0      371.14      398.73     28.50 o 
   4   9   0    30657.53    30402.50    825.04 o 
   5   9   0     1472.58     1497.08     57.35 o 
   6   9   0    10124.19    10064.71    300.23 o 
   7   9   0      514.26      550.13     43.19 o 
   8   9   0    14986.81    14466.03    428.19 o 
   9   9   0     1173.69     1143.04     66.82 o 
  10   9   0    18066.67    18452.92    542.36 o 
  11   9   0      111.09       77.16     45.90 o 
  12   9   0     4113.28     3928.46    289.47 o 
  13   9   0      159.83       53.91    130.97 o 
  14   9   0     1808.45     1967.30    194.47 o 
   0  10   0     6392.04     5979.17    225.46 o 
   1  10   0       16.15       33.53     15.65 o 
   2  10   0    35077.78    34906.75    860.72 o 
   3  10   0     1682.45     1713.30     69.97 o 
   4  10   0    10409.19    10873.89    345.49 o 
   5  10   0     6334.09     5988.11    187.36 o 
   6  10   0     2415.10     2156.02     86.12 o 
   7  10   0     2713.19     2519.19    128.70 o 
   8  10   0       18.51       20.10     30.44 o 
   9  10   0     4864.46     4764.24    167.22 o 
  10  10   0     1459.88     1465.24    114.73 o 
  11  10   0     1224.94     1172.34     85.76 o 
  12  10   0      748.97      778.11     86.18 o 
  13  10   0      351.21      429.27    100.28 o 
   1  11   0    32723.32    33521.20   1018.38 o 
   2  11   0     5957.31     6071.42    202.40 o 
   3  11   0    18497.83    18433.64    571.00 o 
   4  11   0     4304.56     4229.45    150.85 o 
   5  11   0      561.56      591.59     42.83 o 
   6  11   0     4025.58     3901.49    135.09 o 
   7  11   0      583.68      644.00     49.48 o 
   8  11   0     5240.99     5186.49    174.54 o 
   9  11   0      434.28      534.40     52.75 o 
  10  11   0     4200.60     3930.43    150.22 o 
  11  11   0     2032.46     2170.83    131.37 o 
  12  11   0     2032.53     2062.85    183.51 o 
  13  11   0      837.06     1076.99    126.54 o 
   0  12   0     3314.87     3613.78    226.67 o 
   1  12   0      870.14      853.23     74.06 o 
   2  12   0     1463.44     1592.21     72.63 o 
   3  12   0     8224.13     7650.45    252.56 o 
   4  12   0     1063.71     1093.64     61.02 o 
   5  12   0    12637.93    12882.96    380.62 o 
   6  12   0     1029.79      970.78     57.20 o 
   7  12   0     9280.79     9271.25    285.31 o 
   8  12   0      260.24      181.62     39.05 o 
   9  12   0     9882.96     9518.89    299.40 o 
  10  12   0        5.98       21.89     39.76 o 
  11  12   0     3132.67     3236.69    189.55 o 
  12  12   0      230.03      247.60     66.46 o 
   1  13   0    27565.37    27330.25    838.42 o 
   2  13   0       19.27       43.08     28.95 o 
   3  13   0    11885.51    11758.84    375.23 o 
   4  13   0     1284.82     1231.54     67.41 o 
   5  13   0     6456.52     6361.42    211.75 o 
   6  13   0      161.52      151.95     35.60 o 
   7  13   0     1720.41     1733.48     83.21 o 
   8  13   0      224.77      186.56     41.59 o 
   9  13   0      163.66      113.99     41.42 o 
  10  13   0       33.20       35.88     42.70 o 
  11  13   0     1140.88     1295.21     85.00 o 
   0  14   0     5393.84     5578.61    274.25 o 
   1  14   0      337.35      480.81     43.96 o 
   2  14   0     4853.28     5069.10    179.05 o 
   3  14   0     1946.51     2091.76     92.83 o 
   4  14   0      873.76      935.37     59.84 o 
   5  14   0     7251.49     6940.10    220.61 o 
   6  14   0       35.62       53.88     33.73 o 
   7  14   0    11528.01    11457.86    350.10 o 
   8  14   0      303.99      459.69     52.16 o 
   9  14   0     8118.61     8360.93    270.81 o 
  10  14   0      240.48      359.19     55.77 o 
   1  15   0     8983.99     9230.11    303.92 o 
   2  15   0      748.92      652.31     52.33 o 
   3  15   0     2149.89     2058.88     94.06 o 
   4  15   0     3585.37     3428.07    136.02 o 
   5  15   0     5448.28     5261.52    177.24 o 
   6  15   0     4450.09     4113.68    148.95 o 
   7  15   0     1413.71     1372.34     86.47 o 
   8  15   0     2368.29     2418.78    146.02 o 
   9  15   0      388.24      391.04     55.31 o 
   0  16   0     7074.98     7050.06    342.42 o 
   1  16   0       18.24      -19.06     31.91 o 
   2  16   0     8320.19     8140.16    274.62 o 
   3  16   0       53.86       16.48     35.73 o 
   4  16   0     5376.33     5610.05    186.10 o 
   5  16   0      825.07      953.15     63.24 o 
   6  16   0     3220.65     3278.31    133.85 o 
   7  16   0     3762.58     3909.15    186.67 o 
   8  16   0      216.63      120.70     44.84 o 
   1  17   0      193.59      219.23     44.27 o 
   2  17   0      688.12      769.67     61.29 o 
   3  17   0       30.20        1.00     37.59 o 
   4  17   0     2170.55     2051.38     92.94 o 
   5  17   0      257.69      312.41     47.48 o 
   6  17   0    10269.42    10518.50    326.50 o 
   0  18   0    11533.08    11325.04    526.41 o 
   1  18   0       93.62       89.77     48.44 o 
   2  18   0     3939.56     4021.85    182.48 o 
   3  18   0      356.68      217.46     55.69 o 
   4  18   0     3995.89     3922.36    164.56 o 
 -15   0   1     4896.48     5300.02    435.64 o 
 -13   0   1    16342.70    15786.28   1040.82 o 
 -11   0   1     4516.75     4841.91    678.17 o 
  -9   0   1    12035.34    11554.66    344.15 o 
  -7   0   1    30634.97    31444.21    903.96 o 
  -5   0   1     7970.89     7816.25    240.81 o 
  -3   0   1     4659.54     4723.41    136.80 o 
  -1   0   1    15854.56    16109.82    773.32 o 
   1   0   1    50847.27    45431.78   3127.86 o 
   3   0   1    58339.47    57975.40   1808.22 o 
   5   0   1    93825.38    90256.41   2342.43 o 
   7   0   1    52927.93    48998.52   2982.31 o 
   9   0   1     5819.01     5663.30    266.91 o 
  11   0   1     9134.67     9307.43    634.54 o 
  13   0   1     3301.82     3107.34    285.34 o 
  15   0   1       12.84       30.78     75.68 o 
 -16   1   1       39.83       26.33     81.01 o 
 -15   1   1     2983.80     2772.72    201.21 o 
 -14   1   1     1149.17      982.54    117.72 o 
 -13   1   1     1780.96     1811.66    144.25 o 
 -12   1   1     2459.55     2477.63    133.05 o 
 -11   1   1       54.65       54.08     29.46 o 
 -10   1   1      800.29      909.38     67.62 o 
  -9   1   1     1666.99     1633.25     59.03 o 
  -8   1   1     4420.41     4703.94    164.61 o 
  -7   1   1    28769.26    26382.45    563.08 o 
  -6   1   1     1733.89     1716.99     45.12 o 
  -5   1   1    17733.49    17684.91    363.34 o 
  -4   1   1     1174.20     1202.03     26.73 o 
  -3   1   1   108595.26   108114.80   2045.54 o 
  -2   1   1     9252.03     9104.96    188.58 o 
   0   1   1     4107.06     4209.56    180.93 o 
   1   1   1    57680.35    58921.06   1085.19 o 
   2   1   1       78.04      119.99      7.30 o 
   3   1   1     8638.46     8916.65    195.14 o 
   4   1   1    10224.59    10392.36    226.38 o 
   5   1   1     3025.00     2907.34     76.42 o 
   6   1   1    13916.43    14360.10    294.82 o 
   7   1   1     1086.15     1042.66     36.04 o 
   8   1   1     2598.84     2531.81     69.52 o 
   9   1   1     2474.94     2430.18     89.75 o 
  10   1   1     1177.07     1123.23     68.27 o 
  11   1   1     5704.21     5532.33    234.43 o 
  12   1   1     1019.47      868.55    184.90 o 
  13   1   1     8304.33     9076.80    366.08 o 
  14   1   1        5.21      -30.47     52.29 o 
  15   1   1     4097.98     4307.50    214.02 o 
 -16   2   1     1258.32     1304.28    220.38 o 
 -15   2   1     2684.63     2389.80    184.32 o 
 -14   2   1     1627.36     1682.79    113.62 o 
 -13   2   1     5520.85     5291.84    203.61 o 
 -12   2   1      277.97      247.42     43.53 o 
 -11   2   1     7029.11     6956.18    249.30 o 
 -10   2   1       16.12       25.28     25.61 o 
  -9   2   1    10415.32    10586.51    265.64 o 
  -8   2   1     1970.92     2189.51     86.01 o 
  -7   2   1    19022.31    18403.80    377.75 o 
  -6   2   1    20737.21    21255.96    429.85 o 
  -5   2   1    10311.28    10680.68    204.46 o 
  -4   2   1    25621.86    24923.12    452.80 o 
  -3   2   1    49666.62    51327.45   1016.02 o 
  -2   2   1   119770.02   124800.63   2811.03 o 
  -1   2   1     6696.17     7052.44    131.70 o 
   0   2   1    13460.26    13477.35    307.33 o 
   1   2   1     2501.40     2446.59     43.86 o 
   2   2   1      360.29      337.92     10.33 o 
   3   2   1    34749.82    35668.37    598.49 o 
   4   2   1     3530.76     3415.81     95.96 o 
   5   2   1    31411.10    29601.03    589.88 o 
   6   2   1      153.07      105.11     13.61 o 
   7   2   1    35438.55    35876.65    724.17 o 
   8   2   1     4039.34     3685.22    121.04 o 
   9   2   1     7757.09     7556.55    196.93 o 
  10   2   1     1393.52     1422.11     59.30 o 
  11   2   1     7041.89     6977.60    245.30 o 
  12   2   1     2526.75     2436.62    126.88 o 
  13   2   1     1641.43     1613.47    110.88 o 
  14   2   1     2919.24     3336.50    237.83 o 
  15   2   1        6.35       55.06     79.12 o 
 -16   3   1     1714.12     1644.03    164.94 o 
 -15   3   1      304.71      331.33     92.10 o 
 -14   3   1     5806.46     5758.33    317.29 o 
 -13   3   1     2394.78     2365.42    237.46 o 
 -12   3   1    11828.15    11900.99    359.63 o 
 -11   3   1      527.89      548.16     45.51 o 
 -10   3   1    17251.33    16910.13    419.06 o 
  -9   3   1     3840.90     4050.27    106.89 o 
  -8   3   1    15633.86    15364.21    405.54 o 
  -7   3   1    13054.89    12969.73    290.53 o 
  -6   3   1    11174.53    11066.42    251.56 o 
  -5   3   1     6900.85     6802.86    140.87 o 
  -4   3   1     6057.95     6289.62    125.06 o 
  -3   3   1    10233.66    10009.51    206.74 o 
  -2   3   1    10029.40    10407.50    230.31 o 
  -1   3   1     7682.54     8173.59    167.35 o 
   0   3   1    17401.93    17415.52    340.40 o 
   1   3   1    22264.11    21355.31    381.51 o 
   2   3   1    55107.81    57050.16    971.26 o 
   3   3   1      334.31      322.27     11.28 o 
   4   3   1    21860.97    21623.72    402.90 o 
   5   3   1      199.32      247.74     13.65 o 
   6   3   1    41810.43    43205.57    850.44 o 
   7   3   1     2394.08     2521.69     60.48 o 
   8   3   1    13562.63    13607.53    310.61 o 
   9   3   1      415.22      393.25     30.90 o 
  10   3   1     6929.36     6862.42    208.58 o 
  11   3   1     4545.61     4865.27    287.25 o 
  12   3   1     6623.44     5978.23    198.21 o 
  13   3   1     3212.45     3471.98    151.45 o 
  14   3   1      207.31      190.25     58.20 o 
  15   3   1     2091.04     2004.71    149.54 o 
 -15   4   1      323.10      432.57    112.56 o 
 -14   4   1     1832.53     1923.07    128.55 o 
 -13   4   1        6.88       -8.26     46.94 o 
 -12   4   1      656.31      656.06     71.98 o 
 -11   4   1      233.13      245.90     50.08 o 
 -10   4   1      379.57      397.95     37.00 o 
  -9   4   1        9.10       31.88     19.40 o 
  -8   4   1     3749.57     3993.82    104.15 o 
  -7   4   1      779.40      842.47     37.85 o 
  -6   4   1    38374.02    37375.84    814.21 o 
  -5   4   1     1766.72     1825.64     46.19 o 
  -4   4   1    57399.14    58309.25   1112.49 o 
  -3   4   1    20209.33    21304.25    425.20 o 
  -2   4   1    94466.64    98960.09   1983.26 o 
  -1   4   1    13184.37    13896.39    299.32 o 
   0   4   1    44613.71    45893.84    985.57 o 
   1   4   1     2631.35     2675.99     62.44 o 
   2   4   1    11814.17    11846.43    243.74 o 
   3   4   1     5610.82     6184.55    121.65 o 
   4   4   1    12203.31    11437.15    219.06 o 
   5   4   1      216.63      196.90     16.81 o 
   6   4   1     1478.34     1459.51     45.91 o 
   7   4   1     1675.76     1674.01     54.85 o 
   8   4   1     2938.23     2797.24     95.84 o 
   9   4   1       64.27       71.66     22.11 o 
  10   4   1     5567.96     5882.94    162.13 o 
  11   4   1       20.60       51.50     36.05 o 
  12   4   1     9939.36    10216.63    312.55 o 
  13   4   1      126.71      177.93     62.57 o 
  14   4   1     8068.39     8731.17    365.50 o 
  15   4   1      156.06      115.28     82.96 o 
 -15   5   1      894.32     1004.54    126.87 o 
 -14   5   1     4128.65     4151.39    204.65 o 
 -13   5   1        4.98      -39.41     46.42 o 
 -12   5   1    14960.30    14644.51    550.39 o 
 -11   5   1       25.36      -17.60     37.24 o 
 -10   5   1    29278.72    29503.92    780.24 o 
  -9   5   1       40.28       73.32     25.21 o 
  -8   5   1    24873.81    24968.94    596.48 o 
  -7   5   1     1377.18     1375.13     74.29 o 
  -6   5   1    19208.44    18951.31    381.47 o 
  -5   5   1    15886.88    15872.40    304.02 o 
  -4   5   1      287.12      334.32     13.57 o 
  -3   5   1      123.08      146.02     10.39 o 
  -2   5   1     1464.79     1526.97     39.54 o 
  -1   5   1     2088.98     2203.06     55.80 o 
   0   5   1    10439.00    10854.91    237.40 o 
   1   5   1     2880.40     3055.14     71.34 o 
   2   5   1    22097.36    22104.43    480.27 o 
   3   5   1     3460.60     4307.04     91.35 o 
   4   5   1    26733.73    25323.69    745.22 o 
   5   5   1     1955.50     2044.10     53.44 o 
   6   5   1    15144.96    14894.81    321.83 o 
   7   5   1     4869.64     4720.65    127.43 o 
   8   5   1    25101.10    25918.18    623.24 o 
   9   5   1      172.44      182.05     25.90 o 
  10   5   1    20794.65    20485.89    549.74 o 
  11   5   1      127.16      138.11     53.51 o 
  12   5   1     2904.43     3053.13    221.08 o 
  13   5   1      820.50      880.53     89.06 o 
  14   5   1      276.77      320.29    152.80 o 
  15   5   1      202.71      224.88     89.20 o 
 -15   6   1      341.35      336.28     95.38 o 
 -14   6   1     1370.30     1481.25    113.35 o 
 -13   6   1     2478.63     2439.17    139.47 o 
 -12   6   1      997.40      980.53     84.75 o 
 -11   6   1     9037.24     9374.17    290.56 o 
 -10   6   1       60.44      112.82     33.00 o 
  -9   6   1    16442.21    15658.29    389.61 o 
  -8   6   1    13632.10    13156.23    415.22 o 
  -7   6   1     8294.07     8587.98    214.85 o 
  -6   6   1    14185.94    14317.59    292.08 o 
  -5   6   1      108.01      156.95     13.25 o 
  -4   6   1    33083.93    33211.31    711.66 o 
  -3   6   1     3124.05     3175.70     87.65 o 
  -2   6   1    14033.73    13421.32    308.57 o 
  -1   6   1      558.74      570.98     21.15 o 
   0   6   1    19260.66    19498.74    442.99 o 
   1   6   1    18240.58    18740.83    407.52 o 
   2   6   1    25902.15    27078.86    588.08 o 
   3   6   1     2782.83     2705.68     64.23 o 
   4   6   1     2331.38     2272.97     57.20 o 
   5   6   1     5607.07     5362.91    128.90 o 
   6   6   1      217.80      262.18     20.51 o 
   7   6   1     1469.43     1468.12     63.39 o 
   8   6   1      119.65      104.58     22.50 o 
   9   6   1    12586.30    12410.25    340.91 o 
  10   6   1     6999.31     6775.20    219.97 o 
  11   6   1     4504.37     4795.66    209.84 o 
  12   6   1     5421.15     5226.99    321.53 o 
  13   6   1      667.85      645.68     82.17 o 
  14   6   1     5122.78     5208.70    426.09 o 
  15   6   1       33.44      136.42    120.05 o 
 -15   7   1     1932.17     1828.58    163.57 o 
 -14   7   1      474.06      558.37    118.02 o 
 -13   7   1      533.45      494.82     82.54 o 
 -12   7   1     3555.57     3454.43    170.00 o 
 -11   7   1      101.10       97.96     38.34 o 
 -10   7   1     6459.77     6467.02    211.26 o 
  -9   7   1      322.95      403.10     45.25 o 
  -8   7   1     6780.17     6648.07    188.88 o 
  -7   7   1     5356.68     5327.39    153.95 o 
  -6   7   1     7149.60     7382.68    202.21 o 
  -5   7   1    43221.99    43813.30    928.86 o 
  -4   7   1     4493.23     4459.52    120.94 o 
  -3   7   1    38648.76    39747.06    976.09 o 
  -2   7   1       37.03       81.59     12.04 o 
  -1   7   1    19260.01    20419.71    467.38 o 
   0   7   1      932.10      975.99     31.38 o 
   1   7   1     7562.89     7708.65    186.04 o 
   2   7   1    11506.92    11196.99    289.39 o 
   3   7   1    18811.43    19735.50    463.08 o 
   4   7   1    10293.59    10580.45    241.00 o 
   5   7   1     1207.68     1086.20     37.79 o 
   6   7   1     2265.37     2271.35     64.80 o 
   7   7   1      231.66      238.85     24.34 o 
   8   7   1    11280.43    10850.83    274.95 o 
   9   7   1     2330.55     2213.98    104.26 o 
  10   7   1     5019.23     4669.04    216.09 o 
  11   7   1     4238.96     4369.23    171.69 o 
  12   7   1      229.20      363.69     80.05 o 
  13   7   1     5362.73     4997.79    281.88 o 
  14   7   1       77.63      112.32     81.17 o 
 -14   8   1      218.78      275.58     85.86 o 
 -13   8   1     6558.06     6914.64    359.81 o 
 -12   8   1       30.45        1.25     55.55 o 
 -11   8   1    18888.88    18691.44    551.49 o 
 -10   8   1      119.94       74.43     38.93 o 
  -9   8   1    16887.07    17337.15    461.77 o 
  -8   8   1       14.93       23.63     23.68 o 
  -7   8   1    13521.30    12618.84    401.57 o 
  -6   8   1      692.33      825.23     40.98 o 
  -5   8   1     8530.58     8657.84    204.20 o 
  -4   8   1     2561.22     2544.76     77.89 o 
  -3   8   1      846.61      924.52     35.54 o 
  -2   8   1     2203.89     2225.40     61.28 o 
  -1   8   1     3531.87     3524.84     96.86 o 
   0   8   1     2216.26     2274.53     66.83 o 
   1   8   1    13953.23    14603.17    365.50 o 
   2   8   1     4206.28     4315.24    110.79 o 
   3   8   1    25700.18    25871.27    656.57 o 
   4   8   1      364.65      377.98     23.67 o 
   5   8   1    17044.50    17268.70    421.63 o 
   6   8   1        1.16        8.73     16.59 o 
   7   8   1    13941.32    13302.68    390.61 o 
   8   8   1     3339.64     3283.38    167.33 o 
   9   8   1    21531.59    20562.05    869.15 o 
  10   8   1     1819.09     1700.86     95.59 o 
  11   8   1     3867.32     3758.95    162.37 o 
  12   8   1       19.97      200.65    106.41 o 
  13   8   1      761.82      884.27    112.77 o 
  14   8   1       94.80      -12.84     69.81 o 
 -14   9   1       50.13       49.90     69.93 o 
 -13   9   1      324.90      424.33     85.84 o 
 -12   9   1      140.09      185.22     67.60 o 
 -11   9   1       96.31      143.32     48.42 o 
 -10   9   1      355.69      364.22     46.32 o 
  -9   9   1     2968.72     2688.47    107.08 o 
  -8   9   1     1314.27     1323.71     86.39 o 
  -7   9   1     3885.54     3493.05    122.22 o 
  -6   9   1      317.05      353.58     34.22 o 
  -5   9   1    27765.56    27650.62    653.28 o 
  -4   9   1      993.29     1100.96     47.63 o 
  -3   9   1    44093.91    44354.07   1092.35 o 
  -2   9   1     5221.33     5407.37    158.07 o 
  -1   9   1    16656.67    16522.90    412.60 o 
   0   9   1      700.85      766.57     32.38 o 
   1   9   1    34853.12    35771.38    879.04 o 
   2   9   1      110.77      129.17     18.41 o 
   3   9   1    16481.17    16726.36    397.73 o 
   4   9   1       37.14       48.96     18.83 o 
   5   9   1      426.60      475.78     31.94 o 
   6   9   1      928.53      780.24     47.62 o 
   7   9   1      210.32      181.52     32.48 o 
   8   9   1      395.93      403.31     42.70 o 
   9   9   1     4152.55     4074.89    147.25 o 
  10   9   1      409.54      339.80     54.79 o 
  11   9   1     5795.63     5861.94    228.44 o 
  12   9   1      542.18      648.75     97.60 o 
  13   9   1     4192.63     4205.92    296.97 o 
 -13  10   1     2295.64     2138.49    163.07 o 
 -12  10   1      642.60      680.64    138.49 o 
 -11  10   1    11198.08    11627.35    361.73 o 
 -10  10   1      520.53      549.10     54.69 o 
  -9  10   1     8593.79     9104.54    285.06 o 
  -8  10   1      852.20     1034.71     60.12 o 
  -7  10   1     4121.78     4123.83    141.17 o 
  -6  10   1     2709.65     2482.42     93.87 o 
  -5  10   1    11134.00    10616.63    312.47 o 
  -4  10   1    11783.05    11506.24    363.53 o 
  -3  10   1     3316.58     3379.42    108.04 o 
  -2  10   1    10185.92    10182.29    286.49 o 
  -1  10   1       75.83      125.38     21.56 o 
   0  10   1     4282.52     4347.99    122.81 o 
   1  10   1     7888.30     7802.86    203.40 o 
   2  10   1     9233.03     9046.36    235.04 o 
   3  10   1    24483.55    24772.77    757.34 o 
   4  10   1      126.34       93.70     21.90 o 
   5  10   1    16384.63    17115.59    493.03 o 
   6  10   1      828.28      712.53     46.75 o 
   7  10   1    16249.03    15396.09    449.84 o 
   8  10   1       79.46       94.09     33.27 o 
   9  10   1    10116.06    10302.37    319.40 o 
  10  10   1      741.27      785.91     71.01 o 
  11  10   1     1675.24     1774.60    105.80 o 
  12  10   1      841.18      876.65     91.06 o 
  13  10   1      680.54      587.83    104.60 o 
 -13  11   1       77.68       19.50     65.65 o 
 -12  11   1     1741.29     1569.13    204.71 o 
 -11  11   1      125.90      116.91     45.11 o 
 -10  11   1     4381.99     4589.19    187.27 o 
  -9  11   1      432.26      429.37     48.52 o 
  -8  11   1     3383.31     3259.40    121.47 o 
  -7  11   1      669.08      737.32     51.49 o 
  -6  11   1     8754.49     8711.53    297.26 o 
  -5  11   1     7755.93     7491.38    230.37 o 
  -4  11   1     4376.62     4517.06    178.23 o 
  -3  11   1    11293.20    11318.44    358.84 o 
  -2  11   1     7702.84     7574.93    246.72 o 
  -1  11   1    16977.32    17566.53    542.92 o 
   0  11   1     1836.47     1902.58     78.46 o 
   1  11   1     2388.94     2391.47     93.61 o 
   2  11   1     9991.80    10265.30    326.78 o 
   3  11   1    10196.93     9972.14    319.24 o 
   4  11   1    14161.05    14113.52    411.70 o 
   5  11   1      383.29      451.14     54.48 o 
   6  11   1    11875.51    12164.63    362.32 o 
   7  11   1      822.85      837.16     63.10 o 
   8  11   1    10046.76     9920.98    305.93 o 
   9  11   1     2643.98     2614.87    111.77 o 
  10  11   1     2167.58     2329.11    119.56 o 
  11  11   1     1001.69      898.31     80.47 o 
  12  11   1      780.57      609.93     83.98 o 
 -12  12   1      276.65      132.87     65.73 o 
 -11  12   1     1239.35     1480.20    149.11 o 
 -10  12   1      541.61      560.29     55.88 o 
  -9  12   1     1550.76     1444.65     78.69 o 
  -8  12   1     6234.15     5810.65    193.55 o 
  -7  12   1      994.08      932.10     58.40 o 
  -6  12   1     4480.55     4594.07    155.33 o 
  -5  12   1       22.06       36.94     26.93 o 
  -4  12   1    15916.16    16680.17    519.44 o 
  -3  12   1     1286.63     1631.96     74.37 o 
  -2  12   1    17409.24    17341.46    537.77 o 
  -1  12   1       11.27       -3.00     23.65 o 
   0  12   1    37629.43    37358.19   1134.50 o 
   1  12   1     4064.52     4411.86    166.49 o 
   2  12   1    18735.75    18801.25    582.38 o 
   3  12   1      400.18      466.34     41.66 o 
   4  12   1     1726.78     1664.42     72.61 o 
   5  12   1     2391.84     2261.00    101.33 o 
   6  12   1      381.16      370.31     41.25 o 
   7  12   1      541.08      649.77     52.05 o 
   8  12   1      139.59      113.62     37.65 o 
   9  12   1      661.61      629.74     57.61 o 
  10  12   1     3072.60     3269.49    132.51 o 
  11  12   1      558.67      637.04     74.41 o 
  12  12   1     3545.41     3836.98    196.68 o 
 -11  13   1        4.17        6.91     42.92 o 
 -10  13   1     6562.70     6478.98    220.08 o 
  -9  13   1      381.47      467.64     52.02 o 
  -8  13   1     8333.04     8865.14    278.35 o 
  -7  13   1       51.76       44.32     33.24 o 
  -6  13   1     5061.42     5104.11    171.42 o 
  -5  13   1       13.75       -8.61     28.06 o 
  -4  13   1     2253.08     2107.83     92.38 o 
  -3  13   1      633.83      675.90     48.73 o 
  -2  13   1      331.36      412.74     40.36 o 
  -1  13   1      188.51      318.77     36.37 o 
   0  13   1     3568.72     3400.57    127.24 o 
   1  13   1       11.90        5.09     26.64 o 
   2  13   1     7625.43     7260.97    241.92 o 
   3  13   1      275.87      230.42     42.34 o 
   4  13   1    19103.40    18966.16    549.04 o 
   5  13   1      615.24      624.19     66.92 o 
   6  13   1    19587.18    19507.75    564.00 o 
   7  13   1      388.37      367.53     44.86 o 
   8  13   1    11718.98    11025.04    339.01 o 
   9  13   1       37.49       31.64     38.51 o 
  10  13   1     4362.24     4292.85    162.59 o 
  11  13   1        0.06      -13.54     50.27 o 
 -10  14   1      583.65      468.53     64.18 o 
  -9  14   1      302.01      255.99     47.33 o 
  -8  14   1     3660.11     3730.80    140.24 o 
  -7  14   1      403.33      334.29     46.42 o 
  -6  14   1     9387.52     8956.28    278.33 o 
  -5  14   1     2573.76     2548.44    117.27 o 
  -4  14   1     8235.33     7947.24    266.38 o 
  -3  14   1      221.04      266.58     38.40 o 
  -2  14   1    16358.00    17313.70    541.92 o 
  -1  14   1     1222.71     1264.07     74.77 o 
   0  14   1    13451.62    13739.84    435.19 o 
   1  14   1      264.99      327.12     39.93 o 
   2  14   1     6830.80     6681.78    227.14 o 
   3  14   1     3676.90     3614.25    137.73 o 
   4  14   1     1320.50     1318.62     66.51 o 
   5  14   1     2548.77     2471.81    100.16 o 
   6  14   1      513.06      645.35     53.20 o 
   7  14   1     1259.28     1361.66     75.12 o 
   8  14   1      293.73      226.64     71.23 o 
   9  14   1      812.89      737.48     65.76 o 
  10  14   1     1658.52     1766.92     96.69 o 
  -9  15   1      900.20      852.77     68.37 o 
  -8  15   1     5742.38     5917.60    202.16 o 
  -7  15   1     2958.49     2792.60    168.62 o 
  -6  15   1     2178.71     2019.33     98.06 o 
  -5  15   1     2807.46     2945.74    114.87 o 
  -4  15   1       62.46       80.26     35.52 o 
  -3  15   1     7468.27     7539.79    254.21 o 
  -2  15   1      579.50      494.05     49.27 o 
  -1  15   1     7895.18     7465.35    251.58 o 
   0  15   1     1985.11     2103.27     94.06 o 
   1  15   1     6446.55     6328.07    216.96 o 
   2  15   1     3759.84     3991.86    150.65 o 
   3  15   1     1348.36     1627.07     94.86 o 
   4  15   1     3241.04     3068.48    116.90 o 
   5  15   1      112.24      168.37     39.19 o 
   6  15   1    10532.40     9855.06    304.92 o 
   7  15   1       20.58       78.80     38.97 o 
   8  15   1     3541.79     3237.20    130.38 o 
   9  15   1      588.07      702.56     77.90 o 
  -8  16   1      118.70       87.22     43.38 o 
  -7  16   1     4250.38     4399.50    160.44 o 
  -6  16   1     1893.41     2025.02     93.02 o 
  -5  16   1     1189.43     1284.33     71.61 o 
  -4  16   1     1048.99     1258.30     82.72 o 
  -3  16   1       33.47       77.32     37.67 o 
  -2  16   1     2854.64     2708.93    131.83 o 
  -1  16   1      801.56      781.97     59.20 o 
   0  16   1     3198.17     2974.91    122.42 o 
   1  16   1     3287.09     3198.64    129.45 o 
   2  16   1      766.47      983.10     63.92 o 
   3  16   1     5393.19     5584.53    200.56 o 
   4  16   1      750.02      803.10     57.63 o 
   5  16   1     5715.94     5858.89    195.52 o 
   6  16   1      312.38      363.34     71.04 o 
   7  16   1     8716.39     8708.32    278.26 o 
   8  16   1       11.35        2.92     41.68 o 
  -6  17   1      102.67      163.76     49.88 o 
  -5  17   1     6601.71     6544.30    245.60 o 
  -4  17   1       48.54       36.62     46.18 o 
  -3  17   1     7211.22     6809.68    275.61 o 
  -2  17   1       60.49       66.21     45.83 o 
  -1  17   1     9902.88    10417.86    343.70 o 
   0  17   1        3.42      -28.99     34.46 o 
   1  17   1     6155.66     6304.87    222.21 o 
   2  17   1        6.90      -25.02     37.02 o 
   3  17   1     2301.82     2122.85    101.53 o 
   4  17   1      176.18      263.21     44.44 o 
   5  17   1     1604.18     1619.69     83.53 o 
   6  17   1     1156.99     1288.88     76.78 o 
  -4  18   1     2017.24     2391.72    119.18 o 
  -3  18   1      221.05      227.49     54.78 o 
  -2  18   1      164.16       86.78     67.08 o 
  -1  18   1      712.40      814.93     74.56 o 
   0  18   1      330.48      280.64     55.31 o 
   1  18   1     2954.38     3333.90    252.13 o 
   2  18   1       62.76      123.88     69.71 o 
   3  18   1     3691.03     3633.19    137.78 o 
 -16   0   2      947.86      835.06    178.75 o 
 -14   0   2      277.10      125.52     98.23 o 
 -12   0   2      762.55      551.68     81.05 o 
 -10   0   2     5869.07     6829.52    744.13 o 
  -8   0   2    45031.97    41899.17   1225.92 o 
  -6   0   2    16443.23    16522.22    481.69 o 
  -4   0   2     6737.67     6384.25    345.25 o 
  -2   0   2    37251.71    38672.87    930.95 o 
   0   0   2    25852.32    27538.85    687.25 o 
   2   0   2    43379.25    42409.50   1462.60 o 
   4   0   2      278.40      282.96     20.36 o 
   6   0   2    12074.63    11372.25    537.97 o 
   8   0   2    10343.12     9816.32    428.48 o 
  10   0   2     9845.60     9600.20    451.63 o 
  12   0   2    18836.55    18748.01   1215.61 o 
  14   0   2    10110.05     9463.01    474.13 o 
 -16   1   2     4795.95     4925.28    298.82 o 
 -15   1   2      300.74      137.11     79.11 o 
 -14   1   2    12020.96    12074.48    583.25 o 
 -13   1   2      313.47      318.67     95.69 o 
 -12   1   2     9695.09     9059.63    317.41 o 
 -11   1   2      752.70      654.51     53.31 o 
 -10   1   2     5805.06     5655.01    180.05 o 
  -9   1   2     3139.04     3249.22     98.34 o 
  -8   1   2    14218.21    14194.23    330.07 o 
  -7   1   2     4527.06     4629.76    130.06 o 
  -6   1   2     1118.84     1027.51     47.75 o 
  -5   1   2     6872.22     7304.33    147.81 o 
  -4   1   2     1529.69     1663.69     38.10 o 
  -3   1   2      893.32      872.71     26.52 o 
  -2   1   2     5780.26     5823.81    121.77 o 
  -1   1   2    22504.01    22716.75    431.59 o 
   0   1   2    94198.73    95256.27   1753.78 o 
   1   1   2     1134.57     1243.06     30.17 o 
   2   1   2    26678.22    25977.44    512.14 o 
   3   1   2     9077.63     9295.08    187.99 o 
   4   1   2   103730.33   104189.44   2432.77 o 
   5   1   2     1702.86     2037.24     59.84 o 
   6   1   2    55501.55    56001.01   1179.82 o 
   7   1   2     1715.63     1452.99     72.63 o 
   8   1   2    11838.84    11544.78    376.23 o 
   9   1   2     2553.03     2454.06     86.63 o 
  10   1   2     5097.50     5136.67    216.24 o 
  11   1   2     1846.23     2004.82    234.08 o 
  12   1   2       52.37      187.07    192.97 o 
  13   1   2     1273.66     1301.26    103.75 o 
  14   1   2      214.93      234.16     64.65 o 
  15   1   2      227.91       17.31     76.11 o 
 -16   2   2      970.60     1043.43    135.04 o 
 -15   2   2     3921.22     3671.43    237.98 o 
 -14   2   2      760.14      829.44    109.25 o 
 -13   2   2     6646.39     6698.98    281.88 o 
 -12   2   2      185.82      173.17     39.61 o 
 -11   2   2     4269.43     4266.17    163.17 o 
 -10   2   2     5402.50     5059.23    164.23 o 
  -9   2   2     6094.59     6059.00    161.19 o 
  -8   2   2    21167.74    20826.09    480.67 o 
  -7   2   2      329.71      274.79     22.00 o 
  -6   2   2    20065.79    20014.30    406.92 o 
  -5   2   2      937.45      967.06     27.05 o 
  -4   2   2    17965.54    18201.51    346.27 o 
  -3   2   2     4297.86     4376.98     95.58 o 
  -2   2   2    36066.35    36118.62    746.64 o 
  -1   2   2    11693.01    11729.60    326.04 o 
   0   2   2    11860.64    11733.43    251.96 o 
   1   2   2    13967.48    13419.79    248.83 o 
   2   2   2      254.56      290.93     11.94 o 
   3   2   2    37850.34    35352.30   1010.37 o 
   4   2   2     3065.57     3386.18     74.73 o 
   5   2   2    44565.01    43936.79    945.07 o 
   6   2   2      248.19      221.05     16.83 o 
   7   2   2    13921.41    13940.53    298.55 o 
   8   2   2     2612.40     2628.33     68.01 o 
   9   2   2     2296.77     2289.70     92.34 o 
  10   2   2    13838.71    13051.90    363.80 o 
  11   2   2     1002.12      981.22     69.05 o 
  12   2   2     9443.27     9575.30    380.72 o 
  13   2   2      380.78      422.02     72.89 o 
  14   2   2     3909.78     4068.05    234.75 o 
  15   2   2      374.95      344.81     98.80 o 
 -16   3   2      846.55      935.48    161.69 o 
 -15   3   2      330.09      268.79     88.17 o 
 -14   3   2     1660.17     1707.28    118.42 o 
 -13   3   2      396.44      445.04     67.79 o 
 -12   3   2     2850.53     3090.64    138.72 o 
 -11   3   2     3759.47     3678.24    144.42 o 
 -10   3   2     1506.79     1472.92     70.99 o 
  -9   3   2     8806.92     8774.34    239.82 o 
  -8   3   2     4943.68     4968.69    134.00 o 
  -7   3   2    32322.49    32723.07    874.31 o 
  -6   3   2     1756.69     1622.07     48.75 o 
  -5   3   2    36473.79    37484.52    747.46 o 
  -4   3   2    13757.33    14284.41    283.97 o 
  -3   3   2    44287.73    44879.00    876.77 o 
  -2   3   2     5835.19     6205.31    128.56 o 
  -1   3   2    32294.45    32595.79    816.90 o 
   0   3   2    29031.41    29878.69    690.74 o 
   1   3   2     5293.77     5314.94    101.49 o 
   2   3   2     1808.86     1579.11     36.62 o 
   3   3   2    13841.24    13474.80    229.12 o 
   4   3   2     5184.33     5044.41    111.58 o 
   5   3   2       71.25      132.00     13.64 o 
   6   3   2     9096.11     9609.86    201.17 o 
   7   3   2    15269.61    15316.62    360.15 o 
   8   3   2     8130.22     8366.75    217.00 o 
   9   3   2     3390.14     3571.69    105.51 o 
  10   3   2     1057.45     1155.39     54.57 o 
  11   3   2    11405.26    11640.77    351.35 o 
  12   3   2      178.87      259.92     60.45 o 
  13   3   2    10453.95    10984.56    384.88 o 
  14   3   2      108.76      107.23     57.41 o 
  15   3   2     5998.04     6175.99    280.63 o 
 -16   4   2       96.67       66.08    118.69 o 
 -15   4   2     5436.21     5727.29    323.95 o 
 -14   4   2      192.36       90.16     57.97 o 
 -13   4   2    14845.50    14661.61    556.35 o 
 -12   4   2     1423.93     1368.43    137.59 o 
 -11   4   2    14640.97    14742.49    549.70 o 
 -10   4   2       87.52      131.55     31.98 o 
  -9   4   2    19761.35    19237.94    505.58 o 
  -8   4   2       18.94       18.83     15.29 o 
  -7   4   2     5322.59     5623.49    150.61 o 
  -6   4   2      541.28      536.04     23.63 o 
  -5   4   2      148.42      231.77     19.87 o 
  -4   4   2     3101.91     3250.81     71.10 o 
  -3   4   2     3622.02     3778.11     88.28 o 
  -2   4   2     6637.15     6914.82    153.16 o 
  -1   4   2    28398.28    27042.82    554.19 o 
   0   4   2      257.47      315.50     10.14 o 
   1   4   2    45593.89    45982.84    847.63 o 
   2   4   2     1137.40     1142.64     26.51 o 
   3   4   2    24191.06    23727.88    427.84 o 
   4   4   2    14789.02    15576.30    296.22 o 
   5   4   2    37602.84    37714.91    739.72 o 
   6   4   2     2997.17     3046.90     83.69 o 
   7   4   2    23507.39    23773.98    532.86 o 
   8   4   2      270.03      331.92     34.95 o 
   9   4   2    10413.44    10813.71    341.08 o 
  10   4   2     1261.72     1355.08     58.18 o 
  11   4   2     4417.07     4438.61    154.80 o 
  12   4   2       85.95       85.66     36.31 o 
  13   4   2      406.26      540.56     96.09 o 
  14   4   2      715.58      698.54     79.04 o 
  15   4   2      811.59      897.84    118.36 o 
 -15   5   2      961.30     1079.45    145.72 o 
 -14   5   2      881.55      751.34     85.73 o 
 -13   5   2        2.49      -42.24     42.24 o 
 -12   5   2     1486.95     1340.27     96.52 o 
 -11   5   2     1945.00     1897.99    109.47 o 
 -10   5   2      171.50      261.70     47.45 o 
  -9   5   2    15473.35    14457.21    358.60 o 
  -8   5   2     1404.22     1314.46     47.14 o 
  -7   5   2    26459.87    25228.12    527.68 o 
  -6   5   2      937.12      974.97     33.80 o 
  -5   5   2    82684.83    82123.19   1643.80 o 
  -4   5   2     5915.78     6517.53    142.40 o 
  -3   5   2    61870.18    61964.09   1246.35 o 
  -2   5   2      391.19      370.06     19.99 o 
  -1   5   2    15507.84    15775.72    360.10 o 
   0   5   2     3346.85     3379.04     75.47 o 
   1   5   2    11200.58    11263.19    236.35 o 
   2   5   2     2375.02     2180.41     45.40 o 
   3   5   2      865.84      902.46     26.17 o 
   4   5   2      299.86      309.31     21.58 o 
   5   5   2       52.95       97.16     13.07 o 
   6   5   2     3657.04     3964.98     95.50 o 
   7   5   2     1210.69     1198.94     43.67 o 
   8   5   2       70.39       75.29     20.79 o 
   9   5   2    18732.40    18450.67    454.46 o 
  10   5   2     5086.29     5349.68    151.49 o 
  11   5   2    12801.79    12604.35    323.66 o 
  12   5   2        2.39       22.72     37.16 o 
  13   5   2     9893.05    10500.86    424.48 o 
  14   5   2      498.37      547.73    103.54 o 
  15   5   2     5777.41     6372.82    508.08 o 
 -15   6   2     3176.41     3391.04    230.41 o 
 -14   6   2       17.40       37.55     55.35 o 
 -13   6   2     5532.68     5722.86    250.47 o 
 -12   6   2     1071.40     1171.93     90.17 o 
 -11   6   2    10956.34    11066.26    365.51 o 
 -10   6   2      402.42      469.25     38.18 o 
  -9   6   2     8614.41     8662.84    226.22 o 
  -8   6   2    10476.38    11033.92    313.84 o 
  -7   6   2     4969.01     5021.85    136.26 o 
  -6   6   2    24163.43    23516.47    585.89 o 
  -5   6   2      351.66      373.95     20.26 o 
  -4   6   2    40355.09    41937.14    869.23 o 
  -3   6   2     7472.93     7652.43    182.79 o 
  -2   6   2     5774.06     5345.00    130.15 o 
  -1   6   2     7054.99     7105.38    166.78 o 
   0   6   2     1432.64     1460.82     39.10 o 
   1   6   2    15853.43    15547.86    365.58 o 
   2   6   2     2148.86     2322.26     63.29 o 
   3   6   2    32608.57    32712.26    680.66 o 
   4   6   2     1709.19     1766.29     50.65 o 
   5   6   2     6222.70     6391.99    161.50 o 
   6   6   2      296.32      294.32     19.54 o 
   7   6   2    15217.97    15791.18    364.90 o 
   8   6   2     3696.37     3778.14    102.89 o 
   9   6   2    10661.73    10930.24    302.87 o 
  10   6   2     1331.92     1433.76     80.38 o 
  11   6   2      840.24      871.46     53.50 o 
  12   6   2     4095.88     4338.58    310.36 o 
  13   6   2      202.23      210.85     62.05 o 
  14   6   2     2802.99     2669.96    283.92 o 
 -15   7   2       16.12      -81.26    119.37 o 
 -14   7   2     4219.78     4146.64    296.77 o 
 -13   7   2       18.06      -45.13     45.13 o 
 -12   7   2     8655.71     7837.32    316.71 o 
 -11   7   2     1328.89     1326.03     74.18 o 
 -10   7   2    15959.32    16108.33    429.41 o 
  -9   7   2     2148.66     2009.86     72.17 o 
  -8   7   2     6197.17     5919.28    159.16 o 
  -7   7   2     3641.41     3628.84    103.61 o 
  -6   7   2      373.28      358.66     23.50 o 
  -5   7   2    25221.65    25512.16    543.86 o 
  -4   7   2      600.15      667.31     26.97 o 
  -3   7   2    20788.00    21131.76    490.91 o 
  -2   7   2    14943.06    15408.56    384.21 o 
  -1   7   2     3658.41     3597.46    126.91 o 
   0   7   2    10700.57    10365.89    230.02 o 
   1   7   2    18709.31    19979.21    468.96 o 
   2   7   2    31416.85    32514.16    756.98 o 
   3   7   2      326.76      325.86     20.63 o 
   4   7   2    10434.19    10297.11    236.92 o 
   5   7   2      234.16      321.52     26.66 o 
   6   7   2     8268.25     8286.85    197.12 o 
   7   7   2     5696.40     5652.40    142.16 o 
   8   7   2    16331.35    16008.89    477.95 o 
   9   7   2     5995.34     6048.04    224.36 o 
  10   7   2     5942.56     5908.90    213.78 o 
  11   7   2     2155.30     1982.75    121.36 o 
  12   7   2      500.40      457.79     86.64 o 
  13   7   2     1512.23     1303.61    132.66 o 
  14   7   2      313.40      135.07    117.33 o 
 -14   8   2       15.79      -12.99     65.57 o 
 -13   8   2      296.35      224.30     74.76 o 
 -12   8   2      866.30      955.19     85.05 o 
 -11   8   2      888.21      961.98     62.75 o 
 -10   8   2     6265.87     6490.98    193.37 o 
  -9   8   2      397.46      411.80     38.84 o 
  -8   8   2     8120.66     8352.02    233.34 o 
  -7   8   2     1072.96     1023.89     48.76 o 
  -6   8   2    36209.79    36634.45    872.23 o 
  -5   8   2      420.20      466.82     25.17 o 
  -4   8   2    51428.56    52143.30   1282.50 o 
  -3   8   2      189.54      276.51     19.18 o 
  -2   8   2    22505.66    23450.17    581.34 o 
  -1   8   2      304.61      328.96     20.52 o 
   0   8   2    18400.13    18612.00    428.56 o 
   1   8   2     5516.19     5729.75    132.27 o 
   2   8   2     4061.14     4138.11    106.80 o 
   3   8   2     5343.31     5334.59    138.60 o 
   4   8   2      576.58      612.99     29.34 o 
   5   8   2     2383.78     2151.35     73.96 o 
   6   8   2      129.00      126.84     23.41 o 
   7   8   2      125.27      111.57     25.57 o 
   8   8   2     6979.22     7102.02    225.55 o 
   9   8   2       34.55       39.80     37.04 o 
  10   8   2    13219.30    13014.23    442.95 o 
  11   8   2        0.89      -27.22     40.59 o 
  12   8   2     7954.19     7739.44    396.19 o 
  13   8   2       60.41       -6.78     68.31 o 
  14   8   2     6762.44     7233.34    551.89 o 
 -14   9   2     3759.06     4005.79    240.83 o 
 -13   9   2      359.68      364.12     82.48 o 
 -12   9   2    12854.46    12258.13    575.01 o 
 -11   9   2        4.90      -17.94     35.47 o 
 -10   9   2    13499.94    13030.46    392.42 o 
  -9   9   2      238.53      267.82     38.97 o 
  -8   9   2     3555.94     3432.23    123.15 o 
  -7   9   2     3199.71     3312.53    164.94 o 
  -6   9   2     1300.26     1260.99     52.91 o 
  -5   9   2      434.72      449.48     27.05 o 
  -4   9   2      541.89      639.01     31.39 o 
  -3   9   2      106.96       74.37     16.00 o 
  -2   9   2     2768.35     2824.00     81.40 o 
  -1   9   2     1676.52     1552.72     55.54 o 
   0   9   2     8539.49     8086.47    208.78 o 
   1   9   2     1634.59     1662.77     56.37 o 
   2   9   2    40446.95    40301.33   1014.57 o 
   3   9   2      788.99      867.96     53.09 o 
   4   9   2    28364.10    28646.17    749.21 o 
   5   9   2        0.97       -6.05     18.61 o 
   6   9   2    21722.38    21125.38    562.64 o 
   7   9   2     1307.17     1187.51     70.71 o 
   8   9   2    15468.08    16065.66    526.78 o 
   9   9   2       48.48        8.81     37.67 o 
  10   9   2     2556.66     2489.43    122.53 o 
  11   9   2     1027.94      883.92     77.54 o 
  12   9   2       33.37      -25.21     53.87 o 
  13   9   2      180.81       51.53     73.79 o 
 -13  10   2      609.51      588.83     95.51 o 
 -12  10   2      590.57      754.18    221.71 o 
 -11  10   2     2050.77     2083.47    100.26 o 
 -10  10   2     6691.41     6544.23    216.80 o 
  -9  10   2      713.50      632.08     52.13 o 
  -8  10   2     4556.62     4552.32    154.39 o 
  -7  10   2     1832.12     1771.38     77.40 o 
  -6  10   2    12779.56    13174.80    387.00 o 
  -5  10   2        8.96       51.06     24.72 o 
  -4  10   2    30462.01    30490.80    828.19 o 
  -3  10   2     5690.46     5528.37    163.80 o 
  -2  10   2    17496.09    16994.26    467.52 o 
  -1  10   2     2350.39     2494.24     82.37 o 
   0  10   2    17557.36    17651.37    483.66 o 
   1  10   2     5548.67     5655.98    166.65 o 
   2  10   2     6635.83     7034.70    203.98 o 
   3  10   2     5840.09     5819.21    178.74 o 
   4  10   2      111.29      134.53     23.71 o 
   5  10   2     5881.25     5865.02    171.55 o 
   6  10   2     2555.96     2516.02     96.52 o 
   7  10   2     4993.51     4718.16    158.93 o 
   8  10   2     9846.52    10007.08    319.66 o 
   9  10   2     2560.74     2234.14    124.38 o 
  10  10   2     7421.27     7792.44    286.35 o 
  11  10   2      150.74      178.27     53.77 o 
  12  10   2     3204.91     3294.66    175.73 o 
  13  10   2      307.54      266.51    120.06 o 
 -13  11   2       26.40      -63.44     63.44 o 
 -12  11   2     3225.27     3589.71    330.36 o 
 -11  11   2      959.61     1035.81     73.75 o 
 -10  11   2     6481.70     6788.70    287.58 o 
  -9  11   2     5677.06     5714.07    192.31 o 
  -8  11   2     1379.71     1143.38     64.06 o 
  -7  11   2     5869.95     5543.87    181.77 o 
  -6  11   2      253.15      289.96     35.20 o 
  -5  11   2     7633.86     7921.18    259.91 o 
  -4  11   2      826.36      911.33     51.88 o 
  -3  11   2     7101.58     7370.34    240.89 o 
  -2  11   2     1435.35     1482.72     66.47 o 
  -1  11   2    10025.34    10561.03    298.01 o 
   0  11   2     6322.10     6435.83    188.11 o 
   1  11   2    14898.06    14391.04    449.37 o 
   2  11   2    18697.80    18525.31    573.46 o 
   3  11   2       32.68       63.66     26.51 o 
   4  11   2    10250.02    10311.11    306.00 o 
   5  11   2      447.39      480.73     40.72 o 
   6  11   2     6642.05     6467.50    206.09 o 
   7  11   2      422.69      431.01     66.98 o 
   8  11   2     2621.12     2606.70    107.98 o 
   9  11   2     5330.53     5332.48    185.63 o 
  10  11   2      595.42      558.07     67.13 o 
  11  11   2     5154.65     5131.87    209.91 o 
  12  11   2       78.82       76.53     56.53 o 
 -12  12   2      110.71       95.62     56.82 o 
 -11  12   2     6921.61     6951.16    234.79 o 
 -10  12   2       10.94       -6.41     37.75 o 
  -9  12   2     2121.68     2428.47    105.46 o 
  -8  12   2      959.53     1055.55     64.39 o 
  -7  12   2     3584.06     3570.61    152.51 o 
  -6  12   2     1253.14     1159.83     61.21 o 
  -5  12   2      172.47       99.77     31.11 o 
  -4  12   2     3432.86     3625.21    176.39 o 
  -3  12   2     4576.08     4743.93    165.14 o 
  -2  12   2     3072.11     3231.73    119.97 o 
  -1  12   2     6474.12     6374.46    212.48 o 
   0  12   2      928.81      941.10     56.59 o 
   1  12   2    11752.92    12107.90    383.14 o 
   2  12   2      785.39      680.67     46.78 o 
   3  12   2    26448.70    26210.41    804.85 o 
   4  12   2      105.16      110.21     28.80 o 
   5  12   2    24056.64    22764.17    651.98 o 
   6  12   2      666.42      620.57     49.42 o 
   7  12   2    12538.52    12697.66    378.67 o 
   8  12   2     1315.74     1350.63     75.56 o 
   9  12   2     2875.24     2948.30    122.55 o 
  10  12   2       50.95       37.72     49.34 o 
  11  12   2      238.53      348.93     94.82 o 
 -11  13   2     1242.04     1209.67     81.40 o 
 -10  13   2       44.90       34.62     40.58 o 
  -9  13   2     8999.95     8502.85    271.35 o 
  -8  13   2      608.58      611.68     68.67 o 
  -7  13   2    10372.08    10585.91    321.69 o 
  -6  13   2      522.12      593.36     48.09 o 
  -5  13   2     8518.86     8873.96    313.35 o 
  -4  13   2      482.54      322.25     38.91 o 
  -3  13   2    17497.90    16930.56    529.12 o 
  -2  13   2       52.77       63.55     27.55 o 
  -1  13   2    11572.60    11267.97    359.75 o 
   0  13   2     1227.69     1184.03     61.82 o 
   1  13   2    10498.32    10268.94    330.63 o 
   2  13   2       46.40       35.16     28.12 o 
   3  13   2      177.42      238.49     37.02 o 
   4  13   2      693.72      783.67     51.06 o 
   5  13   2     1175.90     1193.19     64.29 o 
   6  13   2       99.72       17.57     32.35 o 
   7  13   2     1487.67     1577.18     80.39 o 
   8  13   2      266.90      330.23     48.17 o 
   9  13   2     8348.30     8519.11    313.59 o 
  10  13   2      387.06      362.14     64.59 o 
  11  13   2     5515.41     5711.65    246.01 o 
 -10  14   2     1132.46      996.29     73.68 o 
  -9  14   2     3733.22     3674.10    143.01 o 
  -8  14   2      997.73     1030.16     72.19 o 
  -7  14   2     2482.59     2467.40    103.82 o 
  -6  14   2      309.05      313.60     41.80 o 
  -5  14   2       40.92       47.25     33.88 o 
  -4  14   2     2331.80     2406.73    103.01 o 
  -3  14   2     2114.88     1933.12     87.39 o 
  -2  14   2     1387.52     1458.40     75.71 o 
  -1  14   2    10658.92    11087.94    356.67 o 
   0  14   2     1691.29     1799.65     82.51 o 
   1  14   2     9124.23     9115.70    297.74 o 
   2  14   2     1574.01     1625.52     78.82 o 
   3  14   2     8863.66     8717.78    288.90 o 
   4  14   2      956.06      936.76     56.97 o 
   5  14   2    16349.05    16280.13    478.18 o 
   6  14   2        7.61        0.27     31.74 o 
   7  14   2     6652.42     6652.23    219.04 o 
   8  14   2      466.36      515.65     62.34 o 
   9  14   2     3110.86     3164.74    131.47 o 
  10  14   2      809.19      846.33     83.19 o 
  -9  15   2      741.67      878.46     67.73 o 
  -8  15   2      510.99      671.36     59.98 o 
  -7  15   2     7751.60     7634.89    246.15 o 
  -6  15   2      973.73      927.59     61.61 o 
  -5  15   2     4933.84     4830.78    177.20 o 
  -4  15   2      400.51      494.30     60.65 o 
  -3  15   2     7208.13     6808.33    233.75 o 
  -2  15   2     3353.35     3149.18    125.73 o 
  -1  15   2    10083.72     9705.44    317.09 o 
   0  15   2     2585.65     2377.77    120.19 o 
   1  15   2      618.91      631.93     51.17 o 
   2  15   2     4782.51     4974.56    224.33 o 
   3  15   2       45.18       33.14     33.71 o 
   4  15   2     7594.58     7618.23    271.60 o 
   5  15   2      647.10      625.88     53.14 o 
   6  15   2     4061.34     3875.53    143.35 o 
   7  15   2     1170.52     1300.42     76.49 o 
   8  15   2     2838.55     2957.23    123.90 o 
   9  15   2      575.07      537.18     61.80 o 
  -8  16   2     4649.84     4705.07    262.53 o 
  -7  16   2     1851.31     2053.59    109.45 o 
  -6  16   2     9874.18    10357.87    360.67 o 
  -5  16   2      123.69      169.73     46.27 o 
  -4  16   2     5928.24     5909.39    244.55 o 
  -3  16   2      235.98      218.12     69.74 o 
  -2  16   2    11184.56    11184.11    418.55 o 
  -1  16   2     3746.07     3675.06    142.81 o 
   0  16   2     3391.72     3326.04    198.44 o 
   1  16   2     1730.51     1671.46     84.37 o 
   2  16   2      263.01      242.04     43.35 o 
   3  16   2      520.81      651.68     51.95 o 
   4  16   2      478.96      505.46     50.50 o 
   5  16   2     4451.49     4750.11    166.04 o 
   6  16   2     1055.35     1087.74     69.85 o 
   7  16   2      598.14      619.64     59.31 o 
  -6  17   2      567.04      689.66     82.71 o 
  -5  17   2      102.91       86.94     46.08 o 
  -4  17   2      225.01      161.74     51.65 o 
  -3  17   2        6.56        6.02     42.91 o 
  -2  17   2     2699.72     2676.63    135.19 o 
  -1  17   2     1046.14     1188.83     85.63 o 
   0  17   2     8173.17     8948.01    345.53 o 
   1  17   2        2.46       17.05     36.28 o 
   2  17   2     4335.97     4370.30    166.39 o 
   3  17   2       22.54      -21.13     34.78 o 
   4  17   2     6392.53     6555.31    215.37 o 
   5  17   2      316.20      311.03     48.60 o 
   6  17   2     7101.90     7241.59    238.76 o 
  -4  18   2     7305.66     7372.55    297.55 o 
  -3  18   2      154.35      216.13     56.77 o 
  -2  18   2     7286.33     7442.79    298.89 o 
  -1  18   2      377.33      274.04     55.69 o 
   0  18   2     3899.35     4028.21    183.33 o 
   1  18   2     1060.05      969.20     80.75 o 
   2  18   2     1159.14     1244.27     89.57 o 
   3  18   2      213.75      232.94     45.29 o 
 -15   0   3    15374.10    15340.59   1030.64 o 
 -11   0   3     4447.85     4414.32    486.86 o 
  -9   0   3     3121.50     3113.55    141.21 o 
  -7   0   3     1073.73     1329.50     59.14 o 
  -5   0   3      102.65      163.23     17.02 o 
  -3   0   3    38030.88    36453.29    931.99 o 
  -1   0   3    94595.52    89084.84   3926.23 o 
   1   0   3    48134.79    47063.89   1180.07 o 
   3   0   3    70551.71    73381.10   2526.90 o 
   5   0   3    96812.99   101216.55   3488.29 o 
   7   0   3     6815.93     6594.30    227.73 o 
   9   0   3      254.04      328.63     46.47 o 
  11   0   3      168.43      193.73     94.14 o 
  13   0   3     2521.35     2388.63    172.29 o 
  15   0   3     1279.14     1261.52    405.28 o 
 -16   1   3      702.84      708.66    119.59 o 
 -15   1   3       18.78      183.42     80.96 o 
 -14   1   3     2319.89     2447.98    311.20 o 
 -13   1   3     2223.11     2048.30    123.15 o 
 -12   1   3      158.73      342.33     56.35 o 
 -11   1   3     8429.98     8951.05    306.84 o 
 -10   1   3     1503.87     1425.56     65.51 o 
  -9   1   3    27188.61    26707.47    642.88 o 
  -8   1   3      226.39      334.27     20.96 o 
  -7   1   3    24138.34    22435.34    581.54 o 
  -6   1   3     4984.66     5244.91    121.55 o 
  -5   1   3    13389.75    12856.76    284.56 o 
  -4   1   3      282.36      337.24     13.00 o 
  -3   1   3    14776.33    14568.52    296.37 o 
  -2   1   3       79.58      149.79     17.01 o 
  -1   1   3    12275.75    12976.06    263.60 o 
   0   1   3     1518.56     1448.33     34.36 o 
   1   1   3    16482.98    17457.22    342.41 o 
   2   1   3    17278.25    16696.09    348.65 o 
   3   1   3     2185.42     2459.44     55.50 o 
   4   1   3    14263.51    14070.47    294.86 o 
   5   1   3    15245.81    14614.58    454.51 o 
   6   1   3     6319.78     6219.58    150.36 o 
   7   1   3    23922.74    24869.00    607.78 o 
   8   1   3      203.00      252.77     24.77 o 
   9   1   3    13794.52    13231.55    395.21 o 
  10   1   3        6.71       28.62     33.38 o 
  11   1   3    29021.82    28965.54   1047.61 o 
  12   1   3     1245.85     1262.83     98.38 o 
  13   1   3     7064.21     7378.06    312.12 o 
  14   1   3      428.25      469.30     80.04 o 
  15   1   3      596.02      707.36     79.98 o 
 -16   2   3      310.78      536.20    106.97 o 
 -15   2   3     6014.69     5727.64    322.11 o 
 -14   2   3     1117.63     1083.04    120.10 o 
 -13   2   3     4992.73     4966.76    324.96 o 
 -12   2   3     5445.04     5326.74    229.17 o 
 -11   2   3     2114.71     2222.65    102.29 o 
 -10   2   3     9543.74     8769.06    291.36 o 
  -9   2   3     6084.74     6002.79    172.22 o 
  -8   2   3    14210.67    13832.57    361.99 o 
  -7   2   3      407.14      298.42     24.20 o 
  -6   2   3     2653.23     2397.75     68.57 o 
  -5   2   3     2766.36     2695.33     69.63 o 
  -4   2   3    11489.00    11846.67    253.51 o 
  -3   2   3    24679.23    25063.23    582.84 o 
  -2   2   3    40323.80    40061.64    799.36 o 
  -1   2   3    16796.79    16558.18    384.79 o 
   0   2   3    37354.66    36624.66    752.10 o 
   1   2   3    11259.39    10891.57    252.25 o 
   2   2   3     6152.79     6315.11    165.56 o 
   3   2   3    34561.62    32507.03    690.37 o 
   4   2   3     2157.64     2038.05     56.10 o 
   5   2   3    41390.48    42097.75    870.29 o 
   6   2   3    17585.15    17280.56    363.97 o 
   7   2   3     5806.63     5803.70    128.63 o 
   8   2   3    12599.54    11997.51    277.89 o 
   9   2   3      519.23      644.89     42.55 o 
  10   2   3    11752.37    11888.40    326.79 o 
  11   2   3     1008.25      959.08     80.42 o 
  12   2   3     8154.33     8234.54    335.29 o 
  13   2   3       35.52        1.30     52.71 o 
  14   2   3      419.34      427.74     77.51 o 
  15   2   3     1581.26     1805.98    167.40 o 
 -16   3   3     4114.85     3934.71    256.76 o 
 -15   3   3       35.48      -39.29     68.47 o 
 -14   3   3     7929.01     8129.33    336.85 o 
 -13   3   3      114.33       69.49     49.23 o 
 -12   3   3     5309.80     5293.36    227.86 o 
 -11   3   3     1562.26     1426.80     91.19 o 
 -10   3   3     8105.46     7913.87    265.24 o 
  -9   3   3     2721.70     2645.04     89.04 o 
  -8   3   3      143.01      159.18     20.30 o 
  -7   3   3    11714.53    11732.30    271.30 o 
  -6   3   3     1965.05     1983.15     86.38 o 
  -5   3   3    15960.00    16293.31    369.88 o 
  -4   3   3     1529.53     1406.21     33.70 o 
  -3   3   3     1428.69     1457.90     38.29 o 
  -2   3   3    51089.71    52489.86   1085.41 o 
  -1   3   3     8877.35     8581.36    242.42 o 
   0   3   3    70672.59    72627.84   1470.24 o 
   1   3   3     1551.90     1759.26     37.16 o 
   2   3   3    41123.43    39887.34    851.84 o 
   3   3   3     8082.06     7528.19    146.33 o 
   4   3   3    67608.38    65307.81   1495.08 o 
   5   3   3     4876.88     4990.40    125.72 o 
   6   3   3    10081.31    10370.80    215.65 o 
   7   3   3     4214.44     4505.27    108.77 o 
   8   3   3     6544.12     6681.05    177.87 o 
   9   3   3     1851.98     1839.48     67.11 o 
  10   3   3       41.49       10.05     24.82 o 
  11   3   3     3746.87     3555.07    146.36 o 
  12   3   3     1974.41     2062.88    124.58 o 
  13   3   3     1855.38     1776.41    120.14 o 
  14   3   3     1985.40     2158.03    174.19 o 
  15   3   3      574.99      493.22    120.75 o 
 -16   4   3       12.75       48.92     80.88 o 
 -15   4   3        8.67       17.65     56.61 o 
 -14   4   3      726.51      852.94     88.93 o 
 -13   4   3      350.92      507.01     83.49 o 
 -12   4   3     5774.60     5721.68    243.09 o 
 -11   4   3      130.14      147.99     49.05 o 
 -10   4   3    15026.59    14408.01    420.66 o 
  -9   4   3      143.19      146.07     22.83 o 
  -8   4   3    36086.65    35111.85    769.81 o 
  -7   4   3     4331.47     4379.09    124.13 o 
  -6   4   3    51512.80    52146.79   1064.83 o 
  -5   4   3      111.43      141.23     11.59 o 
  -4   4   3    27998.36    26904.72    557.33 o 
  -3   4   3     7344.14     6970.63    159.31 o 
  -2   4   3    39443.85    41006.20    880.34 o 
  -1   4   3     1516.57     1730.01     58.69 o 
   0   4   3     1049.84     1117.02     40.11 o 
   1   4   3      196.53      233.65     13.44 o 
   2   4   3      442.93      600.96     18.58 o 
   3   4   3     2417.93     2645.45     59.44 o 
   4   4   3     1633.59     1558.55     42.80 o 
   5   4   3      248.72      293.24     18.53 o 
   6   4   3    17653.15    16463.60    346.32 o 
   7   4   3     2477.77     2706.48    112.54 o 
   8   4   3    10508.33    10796.67    273.33 o 
   9   4   3      253.61      297.25     31.02 o 
  10   4   3    21331.08    21973.26    541.65 o 
  11   4   3        0.71        2.00     31.20 o 
  12   4   3    10240.86    10497.70    363.63 o 
  13   4   3      836.06      878.36     85.13 o 
  14   4   3     5686.00     5977.57    273.10 o 
  15   4   3      593.20      722.89     86.39 o 
 -15   5   3        1.16       71.30     59.81 o 
 -14   5   3     4119.25     4161.75    208.20 o 
 -13   5   3     1756.24     1864.48    117.47 o 
 -12   5   3     7917.53     7677.30    310.87 o 
 -11   5   3      930.75      670.60     81.05 o 
 -10   5   3     8768.23     8660.92    243.85 o 
  -9   5   3      183.16      172.30     26.24 o 
  -8   5   3     1755.00     1627.38     61.88 o 
  -7   5   3     8811.52     8853.46    216.99 o 
  -6   5   3     1640.62     1600.36     49.40 o 
  -5   5   3       50.92      101.83     12.61 o 
  -4   5   3    13797.52    13824.88    290.49 o 
  -3   5   3    22624.00    24161.66    561.09 o 
  -2   5   3    27997.13    28382.71    721.77 o 
  -1   5   3      309.32      410.72     16.77 o 
   0   5   3    64401.17    67016.58   1576.60 o 
   1   5   3     1005.60     1247.46     32.19 o 
   2   5   3    65828.95    65004.30   1219.59 o 
   3   5   3    13494.77    14678.69    280.94 o 
   4   5   3    18052.19    17698.03    427.26 o 
   5   5   3     3529.44     3734.78    100.12 o 
   6   5   3    16094.67    16058.80    371.90 o 
   7   5   3     3382.78     3403.02     93.06 o 
   8   5   3     7994.26     8095.36    210.87 o 
   9   5   3     3333.82     3323.51    102.33 o 
  10   5   3      167.73      193.26     30.13 o 
  11   5   3      848.36      794.69     51.25 o 
  12   5   3      335.12      326.21     50.29 o 
  13   5   3       47.44       73.93     54.40 o 
  14   5   3     2502.25     2409.29    223.17 o 
 -15   6   3     1740.36     1723.61    132.20 o 
 -14   6   3      305.18      381.78     70.13 o 
 -13   6   3      832.95      810.79     82.58 o 
 -12   6   3     3210.57     3311.59    161.51 o 
 -11   6   3     3790.62     3780.61    173.42 o 
 -10   6   3     7392.17     7104.31    306.27 o 
  -9   6   3      376.45      383.83     32.73 o 
  -8   6   3    14122.26    14186.73    433.28 o 
  -7   6   3      107.22      119.91     18.70 o 
  -6   6   3    51861.62    52206.19   1085.81 o 
  -5   6   3     2719.87     2962.72     77.27 o 
  -4   6   3    42261.83    42943.62    890.25 o 
  -3   6   3     2927.80     2901.76     75.24 o 
  -2   6   3     8313.04     8117.96    192.15 o 
  -1   6   3    22943.90    23690.29    489.09 o 
   0   6   3     5265.09     5470.65    152.74 o 
   1   6   3    23620.03    24005.58    503.40 o 
   2   6   3        5.65       54.79      9.10 o 
   3   6   3    19699.78    19607.88    417.64 o 
   4   6   3     2964.74     2895.66     71.49 o 
   5   6   3     7450.73     7613.11    171.49 o 
   6   6   3     3599.66     3862.61    101.12 o 
   7   6   3     1297.08     1413.46     49.37 o 
   8   6   3    28906.68    29571.09    707.46 o 
   9   6   3     1411.61     1443.65     64.32 o 
  10   6   3     6078.16     5907.42    222.92 o 
  11   6   3      121.75      128.19     33.64 o 
  12   6   3     4931.89     5043.23    497.13 o 
  13   6   3     1005.64      967.62    232.65 o 
  14   6   3     3782.03     3800.92    350.88 o 
 -15   7   3      131.20      192.63     67.16 o 
 -14   7   3     1618.81     1587.59    115.82 o 
 -13   7   3     2302.36     2377.26    135.84 o 
 -12   7   3     4355.58     4315.08    195.85 o 
 -11   7   3     4604.84     4736.00    179.79 o 
 -10   7   3      580.65      669.91     49.74 o 
  -9   7   3    13113.55    12720.59    322.05 o 
  -8   7   3      541.35      490.71     33.27 o 
  -7   7   3    25460.45    25340.75    651.93 o 
  -6   7   3      131.20      133.79     16.50 o 
  -5   7   3    41386.23    40089.66    880.68 o 
  -4   7   3     1105.97     1113.04     48.76 o 
  -3   7   3    19772.36    19531.59    455.34 o 
  -2   7   3     3216.39     3209.01     81.06 o 
  -1   7   3     3341.45     3846.01    131.24 o 
   0   7   3    13759.69    14007.14    359.70 o 
   1   7   3       67.86      105.68     15.12 o 
   2   7   3    29635.46    30498.68    678.64 o 
   3   7   3      583.49      600.19     25.77 o 
   4   7   3     2449.74     2301.70     63.56 o 
   5   7   3     2583.81     2574.63     66.18 o 
   6   7   3     5883.93     5825.26    136.12 o 
   7   7   3     8487.80     8488.95    240.09 o 
   8   7   3     1713.50     1752.83     69.91 o 
   9   7   3    12500.24    12251.07    374.24 o 
  10   7   3        1.53      -20.53     26.99 o 
  11   7   3     3962.05     3943.71    170.63 o 
  12   7   3       90.62      164.99     70.10 o 
  13   7   3     6394.69     6760.60    515.00 o 
  14   7   3     1211.25     1140.76    191.04 o 
 -15   8   3     3050.94     3146.44    301.68 o 
 -14   8   3        0.28        8.25     63.13 o 
 -13   8   3     5925.17     6121.75    262.28 o 
 -12   8   3      897.72      789.03     78.99 o 
 -11   8   3     8611.60     8352.75    244.44 o 
 -10   8   3      698.08      802.23     58.33 o 
  -9   8   3     2511.66     2282.44    101.83 o 
  -8   8   3      291.02      304.39     34.62 o 
  -7   8   3       27.70       36.48     19.22 o 
  -6   8   3     2396.76     2500.66     67.14 o 
  -5   8   3     5245.99     5131.84    122.88 o 
  -4   8   3     2083.21     2098.48     59.95 o 
  -3   8   3    13202.26    13015.50    308.58 o 
  -2   8   3     1093.42     1161.26     46.49 o 
  -1   8   3    24424.81    24625.05    609.60 o 
   0   8   3     1006.15      905.77     31.85 o 
   1   8   3    64792.00    65228.47   1634.10 o 
   2   8   3     1035.16     1102.22     42.20 o 
   3   8   3    33156.56    33442.27    802.63 o 
   4   8   3       69.02       84.07     17.20 o 
   5   8   3     9580.70     9569.39    239.99 o 
   6   8   3      392.21      407.97     32.97 o 
   7   8   3    15269.07    15410.53    417.43 o 
   8   8   3     1349.75     1220.82     87.43 o 
   9   8   3     2728.73     2833.34    127.61 o 
  10   8   3     1367.23     1407.04     89.52 o 
  11   8   3       15.11       -2.33     44.00 o 
  12   8   3       18.26       -7.17     64.47 o 
  13   8   3     2392.23     2344.92    183.70 o 
 -14   9   3      182.19      170.02     73.14 o 
 -13   9   3     2248.58     2169.37    158.76 o 
 -12   9   3      155.37      219.67     58.33 o 
 -11   9   3    12240.27    12036.95    370.26 o 
 -10   9   3        5.85       -4.20     29.43 o 
  -9   9   3     9579.36     9567.84    265.66 o 
  -8   9   3     1112.82     1097.95     55.32 o 
  -7   9   3    19595.41    19635.04    478.12 o 
  -6   9   3      319.66      380.66     30.87 o 
  -5   9   3    31840.04    31815.14    746.57 o 
  -4   9   3      640.34      728.39     43.02 o 
  -3   9   3    20176.48    19983.03    498.01 o 
  -2   9   3     1316.98     1376.17     46.43 o 
  -1   9   3     9164.55     9332.84    238.60 o 
   0   9   3      498.47      569.43     25.66 o 
   1   9   3     4003.86     3857.34    101.00 o 
   2   9   3       15.03       54.85     28.95 o 
   3   9   3      444.39      470.12     30.32 o 
   4   9   3     1006.13     1022.82     45.97 o 
   5   9   3     5195.47     5233.72    153.47 o 
   6   9   3     1540.62     1522.62     62.94 o 
   7   9   3    18136.96    17563.07    647.26 o 
   8   9   3       13.44       35.05     36.37 o 
   9   9   3    22820.40    23562.72    764.20 o 
  10   9   3        2.01       12.20     53.36 o 
  11   9   3     5193.72     5159.06    257.41 o 
  12   9   3      131.93      197.42     72.77 o 
  13   9   3     5907.63     6328.38    352.01 o 
 -14  10   3      170.13      213.35     79.55 o 
 -13  10   3     5588.41     5794.37    308.51 o 
 -12  10   3      176.99      238.77     59.69 o 
 -11  10   3     6152.05     6277.69    301.27 o 
 -10  10   3     2869.16     2999.87    141.09 o 
  -9  10   3      101.26      113.19     45.02 o 
  -8  10   3     3869.56     3470.82    124.65 o 
  -7  10   3      748.22      671.08     46.57 o 
  -6  10   3     2265.62     2374.51     90.54 o 
  -5  10   3     3323.03     3397.10    124.73 o 
  -4  10   3     4019.85     3984.25    123.87 o 
  -3  10   3     5784.82     5912.99    172.64 o 
  -2  10   3      880.14      899.03     39.17 o 
  -1  10   3     8229.17     8324.75    236.41 o 
   0  10   3     3531.05     3374.63    105.35 o 
   1  10   3    25644.54    26511.94    672.14 o 
   2  10   3     1326.99     1280.84     49.35 o 
   3  10   3    31636.96    31498.80    818.19 o 
   4  10   3     1609.90     1681.18     63.75 o 
   5  10   3     8555.28     8097.36    228.66 o 
   6  10   3      785.63      848.62     53.22 o 
   7  10   3     9591.14     9313.79    286.75 o 
   8  10   3     3066.52     3169.40    138.71 o 
   9  10   3     1217.54     1269.62     85.12 o 
  10  10   3     4052.85     4295.10    188.99 o 
  11  10   3      330.92      317.99     60.54 o 
  12  10   3     1412.77     1464.82    105.46 o 
 -13  11   3      615.31      604.19     95.38 o 
 -12  11   3     5012.05     4850.23    221.71 o 
 -11  11   3     3288.64     3279.39    133.58 o 
 -10  11   3       80.85       50.51     39.01 o 
  -9  11   3     3918.58     3964.45    144.16 o 
  -8  11   3      508.12      457.78     44.83 o 
  -7  11   3     4883.61     4899.13    161.56 o 
  -6  11   3       51.64       67.24     26.56 o 
  -5  11   3    11936.94    11434.39    364.97 o 
  -4  11   3     4438.13     4398.23    154.23 o 
  -3  11   3     4315.75     4635.29    140.92 o 
  -2  11   3     6468.11     6333.12    185.52 o 
  -1  11   3     8375.83     8275.66    235.92 o 
   0  11   3    10885.22    11079.09    311.77 o 
   1  11   3       37.16       68.25     24.71 o 
   2  11   3    22888.86    23892.43    673.52 o 
   3  11   3       69.66       81.13     23.10 o 
   4  11   3    12554.58    12621.78    342.47 o 
   5  11   3     4688.37     4527.02    157.05 o 
   6  11   3     9605.20     9476.20    341.31 o 
   7  11   3     5981.66     5982.44    196.61 o 
   8  11   3     2116.85     2132.25     96.47 o 
   9  11   3     5290.10     5540.11    216.71 o 
  10  11   3       67.14       45.19     46.10 o 
  11  11   3     2551.62     2516.99    133.54 o 
  12  11   3       66.31       89.56     57.76 o 
 -12  12   3     2734.30     2841.29    156.27 o 
 -11  12   3     1142.25     1034.42     73.76 o 
 -10  12   3     9742.91     9494.39    300.61 o 
  -9  12   3      830.07      802.79     59.31 o 
  -8  12   3     7463.47     7736.48    246.11 o 
  -7  12   3       19.36      -18.00     27.62 o 
  -6  12   3    12470.73    12264.57    364.45 o 
  -5  12   3      414.26      326.15     36.88 o 
  -4  12   3     6888.65     6656.36    223.20 o 
  -3  12   3     1060.36     1066.31     55.98 o 
  -2  12   3     4546.36     4577.39    159.40 o 
  -1  12   3     4628.96     4706.48    162.35 o 
   0  12   3     5704.17     6054.98    202.89 o 
   1  12   3     3053.78     3127.39    126.52 o 
   2  12   3      134.72      146.02     30.10 o 
   3  12   3     3688.13     3365.82    117.79 o 
   4  12   3     2616.84     2752.90    103.04 o 
   5  12   3      448.31      452.22     42.38 o 
   6  12   3     5557.90     5239.44    174.91 o 
   7  12   3      121.91       71.97     35.40 o 
   8  12   3    14457.19    14350.56    430.42 o 
   9  12   3      300.92      272.21     55.21 o 
  10  12   3     7737.94     7737.95    287.21 o 
  11  12   3       76.87       29.16     51.95 o 
 -11  13   3      268.69      323.29     53.51 o 
 -10  13   3     1019.77      907.83     67.89 o 
  -9  13   3       98.60       94.21     39.37 o 
  -8  13   3      440.47      463.40     48.44 o 
  -7  13   3      749.15      786.33     56.58 o 
  -6  13   3       77.83       71.40     31.79 o 
  -5  13   3       43.27       94.91     31.48 o 
  -4  13   3    10286.02    10459.69    337.65 o 
  -3  13   3      788.12      711.04     61.29 o 
  -2  13   3    10053.33    10268.68    330.37 o 
  -1  13   3     3134.48     2945.21    113.01 o 
   0  13   3     9232.33     8984.77    291.92 o 
   1  13   3      751.11      787.06     51.71 o 
   2  13   3    16274.61    15609.59    491.33 o 
   3  13   3      186.02      166.48     31.46 o 
   4  13   3    19842.67    19066.38    552.17 o 
   5  13   3        0.54        7.67     29.58 o 
   6  13   3    12125.32    11695.71    353.85 o 
   7  13   3        0.00      -24.52     33.99 o 
   8  13   3      794.51      755.63     65.88 o 
   9  13   3      647.32      699.85     72.26 o 
  10  13   3       55.89       21.16     58.68 o 
 -11  14   3      460.97      556.22     62.73 o 
 -10  14   3     4574.87     4947.11    179.66 o 
  -9  14   3      360.32      406.30     52.49 o 
  -8  14   3    11899.00    11743.67    356.95 o 
  -7  14   3       29.94       71.17     35.66 o 
  -6  14   3     7713.58     7284.35    235.68 o 
  -5  14   3      303.29      253.72     39.65 o 
  -4  14   3    11333.73    11773.72    377.61 o 
  -3  14   3      967.94      951.73     57.94 o 
  -2  14   3     6089.61     6255.93    213.11 o 
  -1  14   3      275.26      357.50     39.55 o 
   0  14   3     2174.61     2144.19     94.76 o 
   1  14   3     4202.43     4106.44    207.95 o 
   2  14   3      536.26      524.46     53.57 o 
   3  14   3     1794.08     1804.07     79.14 o 
   4  14   3     3725.45     3827.61    135.22 o 
   5  14   3     1610.71     1744.03     81.28 o 
   6  14   3     5911.87     6138.83    203.10 o 
   7  14   3     1589.15     1471.73     79.74 o 
   8  14   3     3969.32     4098.77    154.97 o 
   9  14   3       29.37       63.39     50.05 o 
  -9  15   3     4560.22     4346.30    195.81 o 
  -8  15   3     2131.75     1948.09    122.51 o 
  -7  15   3     3439.79     3508.96    152.97 o 
  -6  15   3       24.64       31.97     39.40 o 
  -5  15   3     4754.39     4583.17    198.08 o 
  -4  15   3     1705.56     1644.10    180.04 o 
  -3  15   3     2389.84     2135.06    112.48 o 
  -2  15   3    11513.15    11560.30    432.91 o 
  -1  15   3     2039.76     2070.66     93.30 o 
   0  15   3     7191.88     6812.10    232.18 o 
   1  15   3     1105.53     1226.75     68.54 o 
   2  15   3     2234.71     2234.77     99.09 o 
   3  15   3      865.93      918.03     61.92 o 
   4  15   3     7766.36     7409.63    235.05 o 
   5  15   3      839.08      876.94     60.02 o 
   6  15   3     2336.61     2544.71    107.85 o 
   7  15   3     2441.47     2274.37    128.89 o 
   8  15   3      547.55      489.03     57.33 o 
  -8  16   3     2649.45     2840.59    138.89 o 
  -7  16   3      120.90      161.23     50.22 o 
  -6  16   3      784.03      892.75     73.46 o 
  -5  16   3     1129.14     1017.80     80.12 o 
  -4  16   3     1020.62      999.29     77.36 o 
  -3  16   3     5699.94     5294.27    222.22 o 
  -2  16   3     3083.82     2667.64    132.24 o 
  -1  16   3     7583.91     7470.82    294.54 o 
   0  16   3       11.70       38.58     40.35 o 
   1  16   3     6301.51     6423.68    223.42 o 
   2  16   3     1397.73     1401.36     79.22 o 
   3  16   3     7480.74     7509.33    237.90 o 
   4  16   3      766.47      682.66     54.93 o 
   5  16   3     7098.68     6865.36    222.68 o 
   6  16   3      629.90      584.63     56.66 o 
   7  16   3     1488.64     1511.50     88.79 o 
  -6  17   3      140.80      150.52     50.21 o 
  -5  17   3     8036.98     8193.47    326.84 o 
  -4  17   3        6.41        5.37     45.73 o 
  -3  17   3     7814.40     7964.10    315.52 o 
  -2  17   3      213.83      228.31     51.97 o 
  -1  17   3     2516.01     2670.64    134.31 o 
   0  17   3       10.61       21.51     43.04 o 
   1  17   3       15.31       10.88     42.52 o 
   2  17   3       78.13       99.10     41.86 o 
   3  17   3      352.38      333.24     46.81 o 
   4  17   3      353.30      232.23     51.87 o 
   5  17   3     2621.44     2721.41    113.57 o 
  -4  18   3     1490.48     1576.77    102.33 o 
  -3  18   3     2519.00     2718.91    211.04 o 
  -2  18   3      156.69      182.57     52.88 o 
  -1  18   3     9018.68     8985.71    352.17 o 
   0  18   3      356.22      314.05     58.23 o 
   1  18   3     6317.74     6154.52    255.37 o 
   2  18   3      282.26      185.97     48.98 o 
   3  18   3     5015.36     5160.32    231.40 o 
 -16   0   4      305.57      117.33    126.88 o 
 -14   0   4     6375.81     6910.23    515.06 o 
 -12   0   4    12208.51    11885.80    555.30 o 
 -10   0   4    27044.04    24918.62   1091.57 o 
  -8   0   4    33286.59    30427.11   1237.73 o 
  -6   0   4    34426.07    38540.77   1208.92 o 
  -4   0   4    14265.11    13787.18    362.18 o 
  -2   0   4    49123.05    50489.31   1248.09 o 
   0   0   4    44752.17    45402.21   1130.40 o 
   2   0   4      916.95     1021.63     44.18 o 
   4   0   4    59717.20    63539.31   1973.17 o 
   6   0   4    24801.20    23647.62    754.79 o 
   8   0   4    21286.47    20671.64    664.89 o 
  10   0   4    35130.73    36079.50   2243.26 o 
  12   0   4     5180.46     5123.76    779.23 o 
  14   0   4      166.35      162.70     78.33 o 
 -16   1   4     7970.90     7445.76    401.47 o 
 -15   1   4      465.39      480.69     98.18 o 
 -14   1   4     6889.30     7076.16    369.51 o 
 -13   1   4     2172.34     2287.76    131.84 o 
 -12   1   4     3543.47     3297.92    221.22 o 
 -11   1   4     1211.36     1321.08    114.64 o 
 -10   1   4      997.85     1034.66     86.67 o 
  -9   1   4     6350.14     6245.36    176.03 o 
  -8   1   4     1922.84     2046.50     70.74 o 
  -7   1   4     2744.18     2846.64    117.43 o 
  -6   1   4     3403.83     3386.64     79.98 o 
  -5   1   4       58.92       79.74     10.09 o 
  -4   1   4    30885.68    30834.08    653.86 o 
  -3   1   4      536.70      514.89     14.52 o 
  -2   1   4    87299.08    87039.59   1672.51 o 
  -1   1   4    12323.42    13051.47    270.62 o 
   0   1   4    17826.90    17840.94    350.06 o 
   1   1   4     1667.11     1839.75     41.72 o 
   2   1   4    45632.30    43641.07    890.30 o 
   3   1   4     2376.36     2413.17     68.58 o 
   4   1   4    28961.50    27266.07    710.01 o 
   5   1   4    17556.33    18408.63    385.31 o 
   6   1   4    11344.69    11606.45    273.28 o 
   7   1   4     7703.35     7828.65    177.04 o 
   8   1   4      228.82      222.09     23.37 o 
   9   1   4     6007.13     6142.32    197.89 o 
  10   1   4     3262.90     3006.90    147.33 o 
  11   1   4     2663.74     2538.25    137.20 o 
  12   1   4     2399.74     2615.21    145.26 o 
  13   1   4      138.19      125.74     60.59 o 
  14   1   4     2408.03     2442.38    159.22 o 
  15   1   4      213.02      187.37     63.06 o 
 -16   2   4     1005.02     1095.04    134.28 o 
 -15   2   4     4074.94     3386.16    260.79 o 
 -14   2   4     1907.89     1796.87    123.99 o 
 -13   2   4     1604.06     1850.27    115.67 o 
 -12   2   4     3242.25     3291.49    159.74 o 
 -11   2   4      852.30      912.58     63.32 o 
 -10   2   4    15303.30    15183.22    480.80 o 
  -9   2   4      732.67      672.32     76.92 o 
  -8   2   4    30048.32    30978.82    769.53 o 
  -7   2   4    11227.88    10701.69    246.79 o 
  -6   2   4     6479.33     5796.47    166.48 o 
  -5   2   4    11063.54    11766.57    249.26 o 
  -4   2   4     7661.67     7744.95    186.45 o 
  -3   2   4    13082.91    13011.83    301.72 o 
  -2   2   4    11045.56    11112.22    222.55 o 
  -1   2   4    22217.80    21081.00    439.07 o 
   0   2   4    10977.64    10724.57    272.61 o 
   1   2   4    22424.94    21054.71    435.75 o 
   2   2   4    16004.59    15603.29    423.13 o 
   3   2   4    34004.55    34883.27    828.35 o 
   4   2   4    32922.17    32047.38    819.90 o 
   5   2   4     6276.09     5474.58    149.11 o 
   6   2   4    11887.47    11299.87    259.45 o 
   7   2   4      114.84      153.15     19.07 o 
   8   2   4    12290.56    12304.31    329.74 o 
   9   2   4      379.52      427.18     37.87 o 
  10   2   4    14164.64    13818.17    400.06 o 
  11   2   4     4390.15     4107.05    188.97 o 
  12   2   4     4634.10     4261.21    201.20 o 
  13   2   4     2160.25     2308.21    139.44 o 
  14   2   4      649.26      680.96     87.74 o 
  15   2   4     1552.91     1737.49    133.16 o 
 -16   3   4     1022.13     1152.00    137.29 o 
 -15   3   4     1904.78     1784.92    155.37 o 
 -14   3   4     2070.53     2111.92    130.12 o 
 -13   3   4     8754.35     8446.77    449.43 o 
 -12   3   4      741.60      856.40     76.01 o 
 -11   3   4    10975.22    10436.33    400.19 o 
 -10   3   4      240.45      332.71     51.59 o 
  -9   3   4    23623.37    21875.19    520.22 o 
  -8   3   4      234.09      310.24     25.87 o 
  -7   3   4    18607.16    18260.74    411.17 o 
  -6   3   4      281.33      337.99     28.04 o 
  -5   3   4    27803.06    27897.21    607.86 o 
  -4   3   4     5843.92     5919.19    136.30 o 
  -3   3   4    14484.08    14566.25    475.54 o 
  -2   3   4    29644.46    30087.11    593.51 o 
  -1   3   4      574.76      597.69     21.72 o 
   0   3   4    20537.66    19825.15    490.82 o 
   1   3   4       47.95       85.53     12.04 o 
   2   3   4     6871.86     6725.70    144.85 o 
   3   3   4    15819.45    16170.35    340.55 o 
   4   3   4      480.76      457.15     21.70 o 
   5   3   4    35712.93    35036.54    853.67 o 
   6   3   4     3437.96     3504.57     90.33 o 
   7   3   4    21805.48    21811.13    596.40 o 
   8   3   4      769.49      790.98     43.35 o 
   9   3   4    18411.88    17601.37    563.60 o 
  10   3   4     1155.53     1113.68     61.03 o 
  11   3   4     7330.56     7557.86    307.63 o 
  12   3   4       59.95       31.25     49.23 o 
  13   3   4     1379.86     1551.89    114.37 o 
  14   3   4     1440.84     1498.74    151.16 o 
 -16   4   4      148.60       91.21    187.59 o 
 -15   4   4     2992.94     2742.88    159.67 o 
 -14   4   4      249.61      302.99     63.61 o 
 -13   4   4     3811.57     3779.11    180.45 o 
 -12   4   4       30.82      -33.17     40.11 o 
 -11   4   4     2395.79     2264.30    120.04 o 
 -10   4   4     1393.00     1238.89     63.37 o 
  -9   4   4     1372.67     1233.61     46.69 o 
  -8   4   4      531.17      588.02     30.60 o 
  -7   4   4     5505.76     5724.25    137.04 o 
  -6   4   4     1124.90     1130.59     32.21 o 
  -5   4   4    23481.57    23488.10    488.79 o 
  -4   4   4     1969.63     2303.82     59.04 o 
  -3   4   4    82451.53    82752.80   1701.93 o 
  -2   4   4     4866.36     5115.98    151.51 o 
  -1   4   4    88408.89    91173.51   2486.74 o 
   0   4   4      708.55      732.59     23.26 o 
   1   4   4    77307.59    78983.85   1865.69 o 
   2   4   4    11820.46    12221.98    242.31 o 
   3   4   4    38098.45    37607.27    794.01 o 
   4   4   4     3588.62     3621.85     86.28 o 
   5   4   4     6728.18     6896.48    155.77 o 
   6   4   4     1137.30     1070.82     53.50 o 
   7   4   4      201.94      258.44     25.46 o 
   8   4   4      133.34      145.39     25.19 o 
   9   4   4       16.90       31.46     23.34 o 
  10   4   4       20.92       54.31     27.12 o 
  11   4   4     1509.88     1663.19     81.23 o 
  12   4   4     1653.11     1618.31     95.73 o 
  13   4   4     4543.61     4852.03    425.87 o 
  14   4   4        0.83        2.72     55.45 o 
 -16   5   4      255.87      229.20     90.52 o 
 -15   5   4     1736.92     1786.76    128.54 o 
 -14   5   4      226.54      256.63     87.82 o 
 -13   5   4     6114.17     5767.75    250.09 o 
 -12   5   4       74.99       80.55     51.11 o 
 -11   5   4     8137.69     8070.28    315.87 o 
 -10   5   4      267.37      278.10     38.30 o 
  -9   5   4    20568.54    19750.55    518.62 o 
  -8   5   4     6735.08     6836.98    180.36 o 
  -7   5   4    33833.08    32764.77    915.62 o 
  -6   5   4     5052.85     5214.92    119.21 o 
  -5   5   4    32170.79    31591.67    702.51 o 
  -4   5   4       96.53      173.21     12.86 o 
  -3   5   4    11977.95    12718.16    266.94 o 
  -2   5   4     2363.52     2142.71     71.96 o 
  -1   5   4      674.57      787.15     62.76 o 
   0   5   4    10448.50    10464.88    229.39 o 
   1   5   4     8281.86     8283.36    176.82 o 
   2   5   4    12197.88    13151.96    265.19 o 
   3   5   4    20891.97    20331.31    386.30 o 
   4   5   4     1239.17     1283.60     43.09 o 
   5   5   4    23110.29    23343.54    498.50 o 
   6   5   4     1659.50     1568.96     51.37 o 
   7   5   4    20960.84    20922.41    545.23 o 
   8   5   4      142.11      198.01     24.08 o 
   9   5   4    10885.61    11223.90    272.85 o 
  10   5   4      208.56      201.39     31.10 o 
  11   5   4     7977.53     7691.07    230.24 o 
  12   5   4     1566.82     1644.08    108.10 o 
  13   5   4     5005.17     5282.51    444.53 o 
  14   5   4       27.02       -3.00     65.36 o 
 -15   6   4     2077.16     2485.51    149.06 o 
 -14   6   4     2184.98     2097.99    132.07 o 
 -13   6   4     3645.02     3449.38    195.86 o 
 -12   6   4     3271.35     3325.71    197.94 o 
 -11   6   4     1143.64     1022.25     68.73 o 
 -10   6   4     3594.52     3548.54    158.90 o 
  -9   6   4     2492.93     2365.63     78.81 o 
  -8   6   4     4564.41     4803.11    133.35 o 
  -7   6   4      336.28      310.75     22.17 o 
  -6   6   4     9035.50     8653.81    229.38 o 
  -5   6   4    17541.70    17605.63    370.79 o 
  -4   6   4    21221.62    21302.49    474.13 o 
  -3   6   4    16481.00    15638.41    366.07 o 
  -2   6   4      888.75      936.87     41.70 o 
  -1   6   4    51194.70    49154.11   1883.18 o 
   0   6   4     5998.44     6229.51    141.40 o 
   1   6   4    59509.62    59328.54   1243.31 o 
   2   6   4      208.32      219.48     14.58 o 
   3   6   4    10993.74    11528.82    265.11 o 
   4   6   4     6981.94     6685.60    150.96 o 
   5   6   4     7228.71     7227.52    175.31 o 
   6   6   4    11576.09    11525.52    272.00 o 
   7   6   4      404.49      439.41     28.49 o 
   8   6   4     8033.97     8292.32    219.15 o 
   9   6   4     1132.47     1206.89     54.65 o 
  10   6   4     2446.61     2479.94    116.81 o 
  11   6   4      714.25      758.68     59.47 o 
  12   6   4     1477.86     1434.56    118.68 o 
  13   6   4     3375.89     3549.41    220.22 o 
  14   6   4     1225.78     1200.81    131.00 o 
 -15   7   4      185.31      176.73     63.90 o 
 -14   7   4      852.59      861.56    105.67 o 
 -13   7   4     2555.65     2852.82    151.01 o 
 -12   7   4     2423.76     2220.54    124.15 o 
 -11   7   4     6065.31     5940.17    251.83 o 
 -10   7   4     1252.04     1170.21     55.01 o 
  -9   7   4      969.30     1091.44     50.11 o 
  -8   7   4       25.00       37.01     20.49 o 
  -7   7   4    12111.06    12115.90    281.24 o 
  -6   7   4     7875.09     8301.59    185.26 o 
  -5   7   4     7476.34     7512.77    164.87 o 
  -4   7   4    27094.37    27120.42    598.68 o 
  -3   7   4     3015.96     3166.35     96.14 o 
  -2   7   4    38665.00    38316.64    832.57 o 
  -1   7   4       80.28       97.59     11.66 o 
   0   7   4    64739.41    64712.80   1410.20 o 
   1   7   4      515.07      580.90     21.12 o 
   2   7   4    31405.73    31609.72    635.51 o 
   3   7   4      559.33      513.13     22.31 o 
   4   7   4     6330.23     6432.92    154.16 o 
   5   7   4     4467.86     4601.33    133.58 o 
   6   7   4      544.90      625.73     30.89 o 
   7   7   4    11064.38    11048.99    284.78 o 
   8   7   4        7.90        4.84     22.60 o 
   9   7   4     5998.74     6286.81    209.86 o 
  10   7   4       27.67       30.09     31.77 o 
  11   7   4     1799.85     1793.48    160.35 o 
  12   7   4     2490.55     2573.16    140.54 o 
  13   7   4     1529.76     1563.89    218.34 o 
 -15   8   4       68.90      136.28     75.17 o 
 -14   8   4     2271.43     2145.17    282.53 o 
 -13   8   4      850.04      819.89     94.52 o 
 -12   8   4    10804.12    10431.97    353.90 o 
 -11   8   4       45.08       62.01     34.17 o 
 -10   8   4    11070.79    11001.18    284.28 o 
  -9   8   4     1085.31     1021.45     49.10 o 
  -8   8   4    16290.76    15416.72    383.10 o 
  -7   8   4       65.49       69.78     22.69 o 
  -6   8   4    26255.55    26391.61    566.47 o 
  -5   8   4     2850.22     2766.05     73.05 o 
  -4   8   4    13130.82    12771.34    300.67 o 
  -3   8   4      662.63      720.40     26.80 o 
  -2   8   4     2166.16     2239.59     59.86 o 
  -1   8   4      146.39      192.36     12.33 o 
   0   8   4     1454.87     1390.84     55.96 o 
   1   8   4     2768.96     2896.49     85.84 o 
   2   8   4    12147.84    12533.02    283.04 o 
   3   8   4     2013.74     2183.74     61.58 o 
   4   8   4     8588.83     8566.44    261.50 o 
   5   8   4     3562.56     3690.87    111.87 o 
   6   8   4    27659.08    28287.78    690.97 o 
   7   8   4      880.68      907.17     44.91 o 
   8   8   4    15962.80    15953.96    478.31 o 
   9   8   4      647.40      649.58     54.59 o 
  10   8   4     6244.85     6657.55    333.66 o 
  11   8   4       89.09       68.89     47.90 o 
  12   8   4     4277.53     4181.01    254.38 o 
  13   8   4      846.26      884.17    176.01 o 
 -14   9   4     3416.17     3704.87    226.37 o 
 -13   9   4       55.41      189.14     69.93 o 
 -12   9   4     2802.13     2889.37    151.55 o 
 -11   9   4      367.18      328.32     40.37 o 
 -10   9   4      145.50      119.37     29.70 o 
  -9   9   4      329.32      353.64     33.79 o 
  -8   9   4     1432.49     1441.15     56.90 o 
  -7   9   4       26.36       91.02     21.80 o 
  -6   9   4     9015.01     8748.03    220.14 o 
  -5   9   4       13.18       16.60     13.21 o 
  -4   9   4    21590.20    21142.34    496.96 o 
  -3   9   4      866.34      954.43     37.53 o 
  -2   9   4    13252.04    13155.58    329.74 o 
  -1   9   4     1915.26     1890.59     55.49 o 
   0   9   4    58197.14    59363.33   1365.95 o 
   1   9   4     1453.18     1454.16     52.14 o 
   2   9   4    28966.72    29665.76    706.15 o 
   3   9   4     1306.45     1260.25     46.37 o 
   4   9   4     9226.08     8960.16    248.79 o 
   5   9   4      532.71      503.13     38.34 o 
   6   9   4     5637.99     6296.59    184.89 o 
   7   9   4       81.39      112.69     37.00 o 
   8   9   4      845.71      890.03     67.82 o 
   9   9   4       24.37       77.48     43.99 o 
  10   9   4     1874.88     2022.72    111.79 o 
  11   9   4      666.24      663.46     73.97 o 
  12   9   4     3409.80     3530.83    185.89 o 
  13   9   4      277.42      252.39    132.34 o 
 -14  10   4     1526.73     1537.18    158.30 o 
 -13  10   4      925.97      987.40    108.54 o 
 -12  10   4     8279.84     8439.65    341.95 o 
 -11  10   4       18.82       69.56     41.92 o 
 -10  10   4     9382.12     9142.97    310.53 o 
  -9  10   4      185.42      130.26     35.27 o 
  -8  10   4     9908.77     9731.97    297.18 o 
  -7  10   4      100.75      133.86     29.38 o 
  -6  10   4    10423.27    11200.49    355.13 o 
  -5  10   4     2532.38     2484.31     97.49 o 
  -4  10   4     6675.37     6721.14    177.71 o 
  -3  10   4     8638.56     8772.52    226.91 o 
  -2  10   4      236.49      236.71     20.77 o 
  -1  10   4     5830.18     5910.99    171.66 o 
   0  10   4     2068.07     2059.05     84.15 o 
   1  10   4     5105.02     5266.27    146.58 o 
   2  10   4     2625.43     2462.09     80.94 o 
   3  10   4     3346.60     3391.78    105.51 o 
   4  10   4     6100.17     6198.03    177.63 o 
   5  10   4     2083.77     1878.93     78.34 o 
   6  10   4    20508.96    19613.57    562.79 o 
   7  10   4     1367.76     1339.54     80.42 o 
   8  10   4    22641.29    23265.83    761.78 o 
   9  10   4     1325.83     1254.56    102.16 o 
  10  10   4     6045.69     5976.42    233.78 o 
  11  10   4      153.32      101.81     53.73 o 
  12  10   4     3211.33     3067.52    156.56 o 
 -13  11   4     1943.89     2056.59    131.84 o 
 -12  11   4      737.46      796.78     84.56 o 
 -11  11   4     9740.57     9486.50    325.51 o 
 -10  11   4       20.79       21.06     35.14 o 
  -9  11   4     6163.75     5762.00    192.80 o 
  -8  11   4      385.50      412.51     43.17 o 
  -7  11   4     9022.01     8919.13    340.31 o 
  -6  11   4     7098.42     6653.57    224.71 o 
  -5  11   4     4784.54     4403.47    156.30 o 
  -4  11   4     5058.44     5136.88    154.97 o 
  -3  11   4     1316.64     1469.37     56.86 o 
  -2  11   4     3134.65     3272.71    103.57 o 
  -1  11   4     1031.60      980.11     43.43 o 
   0  11   4     9884.26     9713.56    275.17 o 
   1  11   4     1917.82     2017.39     80.81 o 
   2  11   4    10954.89    10738.28    292.95 o 
   3  11   4     8455.14     8734.10    243.00 o 
   4  11   4     5776.97     5646.41    219.46 o 
   5  11   4     3934.70     3913.88    136.15 o 
   6  11   4     1656.34     1549.24     74.40 o 
   7  11   4    10637.74    10616.07    325.03 o 
   8  11   4      236.53      270.35     51.22 o 
   9  11   4     7674.89     7475.24    276.58 o 
  10  11   4      243.89      148.55     53.15 o 
  11  11   4     2860.09     3018.92    152.12 o 
  12  11   4     3080.36     3335.01    166.76 o 
 -12  12   4      383.33      530.91     95.23 o 
 -11  12   4      143.54      155.64     48.70 o 
 -10  12   4      758.06      846.28     79.31 o 
  -9  12   4      280.48      280.72     42.71 o 
  -8  12   4     2293.13     2231.04     95.32 o 
  -7  12   4      943.57      934.71     56.69 o 
  -6  12   4     1778.09     1738.35     81.43 o 
  -5  12   4     7936.14     8086.83    267.65 o 
  -4  12   4     2510.37     2629.33     89.96 o 
  -3  12   4     9885.20     9885.72    282.32 o 
  -2  12   4       84.91       84.06     20.20 o 
  -1  12   4    12531.16    12681.96    354.16 o 
   0  12   4     1839.59     1882.05    113.48 o 
   1  12   4    17237.13    17358.93    539.49 o 
   2  12   4      298.24      308.74     30.41 o 
   3  12   4    12132.51    12309.14    337.77 o 
   4  12   4      774.06      815.20     50.43 o 
   5  12   4     9842.08     9469.09    288.31 o 
   6  12   4     2257.25     2094.23    115.98 o 
   7  12   4     2836.70     2888.82    116.42 o 
   8  12   4      858.94      958.80     76.79 o 
   9  12   4     1543.01     1667.83    101.78 o 
  10  12   4     1382.38     1234.62     92.88 o 
  11  12   4     1427.82     1298.34    100.13 o 
 -12  13   4      198.29      177.21     85.95 o 
 -11  13   4     9191.08     8707.24    307.07 o 
 -10  13   4      957.97     1049.50     70.98 o 
  -9  13   4    12605.14    13031.94    395.39 o 
  -8  13   4      109.61       79.44     35.38 o 
  -7  13   4    11689.29    11376.42    343.82 o 
  -6  13   4       58.55       30.42     29.56 o 
  -5  13   4     5424.09     5564.30    193.00 o 
  -4  13   4      151.65      188.55     32.55 o 
  -3  13   4     3420.24     3641.71    134.40 o 
  -2  13   4        0.12       -9.24     24.21 o 
  -1  13   4     1985.57     2038.61     86.22 o 
   0  13   4      368.49      465.14     40.63 o 
   1  13   4      803.20      813.75     52.03 o 
   2  13   4       68.01       57.51     27.29 o 
   3  13   4     8414.80     8196.46    250.54 o 
   4  13   4      122.35      178.55     33.99 o 
   5  13   4    11227.52    10586.02    320.50 o 
   6  13   4     1013.49      899.45     60.42 o 
   7  13   4    12274.29    12424.84    376.66 o 
   8  13   4      171.85      173.13     49.67 o 
   9  13   4     8660.34     8678.85    318.11 o 
  10  13   4       44.55       -0.93     50.04 o 
 -11  14   4      983.38      916.32     78.20 o 
 -10  14   4     2026.40     2076.86    100.41 o 
  -9  14   4       34.78       18.79     37.30 o 
  -8  14   4      988.01      941.24     63.22 o 
  -7  14   4      713.64      637.48     55.50 o 
  -6  14   4     2352.52     2336.19    147.21 o 
  -5  14   4     4490.65     4197.05    183.42 o 
  -4  14   4       39.78       56.30     38.13 o 
  -3  14   4    14641.93    15120.96    550.03 o 
  -2  14   4      297.88      358.04     46.83 o 
  -1  14   4     9956.82     9938.84    322.36 o 
   0  14   4     1621.65     1691.16     79.59 o 
   1  14   4    10874.36    10806.46    348.46 o 
   2  14   4      945.74      909.40     53.16 o 
   3  14   4     9900.87    10252.87    309.26 o 
   4  14   4      851.26      802.98     54.01 o 
   5  14   4     2883.02     2589.74    117.39 o 
   6  14   4     1200.69     1268.95     72.07 o 
   7  14   4      514.58      495.56     54.16 o 
   8  14   4     2348.84     2317.05    122.18 o 
   9  14   4      295.92      160.16     56.52 o 
  -9  15   4     5938.05     5664.67    225.81 o 
  -8  15   4      184.12      179.69     54.63 o 
  -7  15   4     4443.60     4339.72    177.45 o 
  -6  15   4     1171.13     1348.42     83.84 o 
  -5  15   4     2565.04     2515.45    128.35 o 
  -4  15   4     5493.17     5691.28    234.35 o 
  -3  15   4     4507.42     4936.46    206.96 o 
  -2  15   4     4276.90     4323.93    185.79 o 
  -1  15   4       10.24      -15.96     37.20 o 
   0  15   4     6790.93     6658.21    264.90 o 
   1  15   4     1468.72     1421.30     74.02 o 
   2  15   4     5603.45     5697.85    182.57 o 
   3  15   4     2520.10     2431.62     98.29 o 
   4  15   4     3869.19     3713.29    134.49 o 
   5  15   4     6105.77     5992.96    198.33 o 
   6  15   4     1073.46     1290.85     74.31 o 
   7  15   4     1429.26     1417.71     81.01 o 
   8  15   4       45.45       69.89     49.40 o 
  -8  16   4     8214.80     8453.51    308.75 o 
  -7  16   4       24.67       59.09     44.90 o 
  -6  16   4     6282.66     6025.85    230.23 o 
  -5  16   4       42.45       76.51     45.81 o 
  -4  16   4     3183.85     3050.75    185.11 o 
  -3  16   4     4139.64     4028.75    179.13 o 
  -2  16   4      837.31     1058.61     78.18 o 
  -1  16   4     3821.08     4144.14    181.22 o 
   0  16   4       86.67       58.71     47.26 o 
   1  16   4      560.00      489.24     58.58 o 
   2  16   4     2708.89     2892.77    111.16 o 
   3  16   4     1775.52     1734.11    145.43 o 
   4  16   4     5174.85     5082.51    172.70 o 
   5  16   4      385.65      468.08     50.62 o 
   6  16   4     4595.92     4583.16    165.91 o 
   7  16   4       78.84       62.63     43.93 o 
  -6  17   4     2653.31     2413.80    122.07 o 
  -5  17   4       71.27       56.01     49.44 o 
  -4  17   4     4258.72     4584.28    201.37 o 
  -3  17   4       79.83       95.71     47.64 o 
  -2  17   4    14706.01    14756.13    545.51 o 
  -1  17   4       80.97      100.46     46.98 o 
   0  17   4     8775.83     9200.32    357.91 o 
   1  17   4        0.90       -2.09     48.40 o 
   2  17   4     9340.53     9647.70    333.75 o 
   3  17   4       28.70        9.22     44.11 o 
   4  17   4     5785.08     5564.11    228.48 o 
   5  17   4      150.60      200.12     44.97 o 
  -3  18   4      419.25      517.39     65.01 o 
  -2  18   4     1191.15     1278.61     89.68 o 
  -1  18   4     1642.69     1715.32    104.91 o 
   0  18   4      944.31      887.01     78.47 o 
   1  18   4     1503.53     1385.39    127.04 o 
   2  18   4      319.48      268.16     67.15 o 
 -15   0   5     5817.20     5517.00    442.56 o 
 -13   0   5      182.95      344.12     73.15 o 
 -11   0   5        4.66      -39.95     39.95 o 
  -9   0   5     7759.66     7240.09    341.88 o 
  -7   0   5    21513.22    22211.25    841.93 o 
  -5   0   5    33762.50    31491.12    985.56 o 
  -3   0   5    80911.42    81600.23   2098.27 o 
  -1   0   5    23728.05    22282.68    681.11 o 
   1   0   5    15965.37    16088.75    436.88 o 
   3   0   5    34771.87    32482.31    908.59 o 
   5   0   5     4456.29     4508.30    220.56 o 
   7   0   5       70.97      122.86     28.07 o 
   9   0   5     2984.65     3016.20    177.64 o 
  11   0   5    13292.23    13232.31    621.79 o 
  13   0   5     5762.35     6238.43    337.05 o 
 -16   1   5     1493.39     2031.53    463.29 o 
 -15   1   5     6727.61     6652.62    360.32 o 
 -14   1   5      160.59       94.57     61.52 o 
 -13   1   5     7922.42     7521.45    309.85 o 
 -12   1   5       88.63       64.54     37.69 o 
 -11   1   5    19402.47    18354.81    580.42 o 
 -10   1   5      458.74      468.28     78.66 o 
  -9   1   5    42882.43    41761.08   1461.33 o 
  -8   1   5     5536.28     6115.69    161.75 o 
  -7   1   5    16348.78    15871.50    468.84 o 
  -6   1   5     7462.93     7759.80    206.53 o 
  -5   1   5     3240.11     3417.78     89.60 o 
  -4   1   5     4205.62     4358.33    105.39 o 
  -3   1   5      442.27      592.06     27.19 o 
  -2   1   5    12142.93    12967.71    269.45 o 
  -1   1   5     1221.90     1299.03     34.91 o 
   0   1   5      799.65      892.04     23.65 o 
   1   1   5    15211.65    15670.10    294.02 o 
   2   1   5     3901.81     4059.99     90.03 o 
   3   1   5    57077.30    56506.27   1289.30 o 
   4   1   5     3928.96     4093.22    157.82 o 
   5   1   5    38593.48    37673.55    831.41 o 
   6   1   5      297.35      324.02     22.61 o 
   7   1   5    12124.65    11687.61    361.11 o 
   8   1   5        8.32        0.75     19.17 o 
   9   1   5    21712.69    21778.47    632.22 o 
  10   1   5     2345.86     2260.90    125.53 o 
  11   1   5     5475.99     5310.68    370.07 o 
  12   1   5     1996.82     2079.84    125.68 o 
  13   1   5     1024.82      965.83     83.37 o 
  14   1   5      522.29      431.64     79.56 o 
 -16   2   5     1483.43     1045.55    238.13 o 
 -15   2   5     2861.10     2909.65    201.73 o 
 -14   2   5     4896.94     5225.51    293.63 o 
 -13   2   5      590.95      710.46     78.48 o 
 -12   2   5     3982.10     4201.02    190.43 o 
 -11   2   5      806.04      617.87     53.80 o 
 -10   2   5    19988.80    19106.13    599.29 o 
  -9   2   5     2432.50     2566.18    123.87 o 
  -8   2   5    10599.53    10850.52    266.26 o 
  -7   2   5     2724.43     2565.10     74.78 o 
  -6   2   5      544.25      536.09     39.94 o 
  -5   2   5    31520.97    30453.22    669.08 o 
  -4   2   5       40.88       54.65      9.77 o 
  -3   2   5    74688.85    78483.48   1544.71 o 
  -2   2   5    12239.62    13057.47    271.64 o 
  -1   2   5    32638.35    31615.81    671.59 o 
   0   2   5     1573.30     1876.50     55.47 o 
   1   2   5      537.03      523.39     19.64 o 
   2   2   5     7186.24     7328.12    149.58 o 
   3   2   5    10153.62     9875.05    220.73 o 
   4   2   5    22337.32    21561.38    449.66 o 
   5   2   5     6496.85     6591.08    148.12 o 
   6   2   5    13697.43    13316.63    300.46 o 
   7   2   5     2331.59     2206.06     72.90 o 
   8   2   5    14549.50    14319.12    381.83 o 
   9   2   5     6861.23     7150.43    207.31 o 
  10   2   5     5537.92     6071.96    219.01 o 
  11   2   5     2785.95     2763.19    150.62 o 
  12   2   5      292.75      276.03     63.73 o 
  13   2   5     2510.33     2423.99    144.73 o 
  14   2   5      228.48      136.89     56.50 o 
 -16   3   5     2639.03     2881.93    350.79 o 
 -15   3   5      519.91      566.63     82.90 o 
 -14   3   5      944.10      868.22     86.61 o 
 -13   3   5     3031.00     2977.71    153.00 o 
 -12   3   5      211.87      258.14     65.53 o 
 -11   3   5     3350.49     3521.36    246.11 o 
 -10   3   5      776.54      743.85     84.10 o 
  -9   3   5     4699.41     4617.81    127.47 o 
  -8   3   5    15072.86    14835.67    358.29 o 
  -7   3   5     5296.43     5341.53    139.27 o 
  -6   3   5    23466.88    21685.57    477.92 o 
  -5   3   5     1820.20     2034.61     58.28 o 
  -4   3   5    40031.86    38607.36    860.52 o 
  -3   3   5    10243.42    10549.94    204.48 o 
  -2   3   5    36693.70    36473.26    816.17 o 
  -1   3   5     1178.48     1256.00     36.97 o 
   0   3   5    48664.32    47876.18   1166.33 o 
   1   3   5    13683.31    12954.31    283.76 o 
   2   3   5    21671.22    20385.82    425.28 o 
   3   3   5    11086.52     9968.23    311.92 o 
   4   3   5     2696.00     2676.52     67.20 o 
   5   3   5     8546.45     8302.39    193.38 o 
   6   3   5      476.07      445.29     24.87 o 
   7   3   5     1829.64     1832.77     59.52 o 
   8   3   5      198.21      169.48     28.99 o 
   9   3   5     4403.58     4361.93    137.69 o 
  10   3   5     4150.39     4243.93    212.28 o 
  11   3   5     2022.80     1994.23    119.91 o 
  12   3   5     8900.74     9573.56    384.80 o 
  13   3   5      805.11      891.50    122.09 o 
  14   3   5     5333.13     5961.05    364.00 o 
 -16   4   5     3081.58     2956.98    277.79 o 
 -15   4   5       95.36      170.93     90.26 o 
 -14   4   5     6721.88     6297.06    272.33 o 
 -13   4   5      106.16       34.32     47.39 o 
 -12   4   5     9051.70     9042.43    580.20 o 
 -11   4   5     1619.89     1642.89    136.80 o 
 -10   4   5    15431.30    15054.92    429.63 o 
  -9   4   5     1756.05     1788.29     63.53 o 
  -8   4   5    24719.74    23768.51    604.27 o 
  -7   4   5     2873.45     3096.42     77.26 o 
  -6   4   5    17331.93    17651.36    418.82 o 
  -5   4   5     2478.57     2379.85    103.04 o 
  -4   4   5    11505.14    12094.44    272.50 o 
  -3   4   5     4260.34     4147.63    115.38 o 
  -2   4   5     6863.89     7063.15    169.50 o 
  -1   4   5     2231.33     2289.61     71.02 o 
   0   4   5    15892.92    16345.67    385.43 o 
   1   4   5      273.70      356.40     26.43 o 
   2   4   5    42608.84    42718.51    880.64 o 
   3   4   5      206.03      270.07     16.66 o 
   4   4   5    40194.32    38507.61    811.65 o 
   5   4   5      573.69      610.33     27.07 o 
   6   4   5    31679.96    31431.62    670.67 o 
   7   4   5     4403.99     4404.76    134.43 o 
   8   4   5    16871.02    16696.48    412.47 o 
   9   4   5        5.62       21.59     24.16 o 
  10   4   5     6185.95     6288.99    188.59 o 
  11   4   5      214.56      211.35     79.72 o 
  12   4   5     1344.82     1317.02    101.46 o 
  13   4   5        4.30       62.23     56.31 o 
  14   4   5      287.34      508.88    150.07 o 
 -16   5   5     1709.64     1662.73    126.84 o 
 -15   5   5     1007.46     1072.24    124.40 o 
 -14   5   5     1465.91     1298.96    102.65 o 
 -13   5   5      394.29      352.90     60.70 o 
 -12   5   5      195.50      128.61     48.12 o 
 -11   5   5     1021.82      968.25     66.51 o 
 -10   5   5     2263.36     2147.04    129.84 o 
  -9   5   5       31.34       36.03     23.01 o 
  -8   5   5     4567.23     4509.04    117.02 o 
  -7   5   5      255.91      268.31     20.44 o 
  -6   5   5    24878.79    24841.94    500.92 o 
  -5   5   5     1701.15     1637.28     55.03 o 
  -4   5   5    40592.69    40712.75    896.92 o 
  -3   5   5      998.66     1039.64     28.05 o 
  -2   5   5    94115.08    90471.13   2308.76 o 
  -1   5   5     5154.27     5115.07    154.22 o 
   0   5   5    54401.52    51575.46   1060.82 o 
   1   5   5     1345.10     1479.87     39.35 o 
   2   5   5    15699.81    15361.99    344.31 o 
   3   5   5       38.20       89.74     13.60 o 
   4   5   5     2065.64     2245.16     59.71 o 
   5   5   5     3736.14     3741.90     92.85 o 
   6   5   5      481.37      423.49     27.02 o 
   7   5   5     1537.35     1573.54     57.77 o 
   8   5   5     3464.99     3378.79     96.30 o 
   9   5   5     1292.60     1238.13     52.76 o 
  10   5   5     3676.56     3766.89    111.31 o 
  11   5   5       43.94       59.24     32.39 o 
  12   5   5     4882.11     4716.36    269.34 o 
  13   5   5        3.50      -56.65     56.65 o 
  14   5   5     5569.50     6015.75    338.71 o 
 -15   6   5      268.00      205.90     70.77 o 
 -14   6   5     4384.87     4608.91    214.93 o 
 -13   6   5      166.76      217.07     56.25 o 
 -12   6   5     9093.21     9005.85    354.56 o 
 -11   6   5      529.31      491.56     62.82 o 
 -10   6   5     6802.40     6540.72    189.65 o 
  -9   6   5     2939.58     2794.21    132.60 o 
  -8   6   5     2030.74     2170.99    106.73 o 
  -7   6   5    10593.91    10608.83    231.89 o 
  -6   6   5    12590.12    12360.18    253.27 o 
  -5   6   5     8392.77     8480.10    195.98 o 
  -4   6   5     3757.59     4069.96     98.92 o 
  -3   6   5    18569.03    18858.24    394.69 o 
  -2   6   5     1418.47     1801.66     61.01 o 
  -1   6   5    22553.76    22746.34    637.77 o 
   0   6   5    15642.48    15514.91    339.85 o 
   1   6   5    14564.03    14073.29    296.40 o 
   2   6   5    26400.31    25627.10    543.39 o 
   3   6   5     1394.98     1274.23     38.69 o 
   4   6   5    12154.58    12012.00    261.17 o 
   5   6   5     3212.06     3184.00     95.03 o 
   6   6   5    15958.69    16096.87    374.30 o 
   7   6   5      278.84      285.08     28.00 o 
   8   6   5    15192.30    15311.43    389.29 o 
   9   6   5      355.95      340.15     34.56 o 
  10   6   5     3171.38     3314.04    108.53 o 
  11   6   5     2444.47     2361.06    108.17 o 
  12   6   5     2365.67     2665.94    181.79 o 
  13   6   5     2409.32     2444.14    225.89 o 
  14   6   5       64.10       62.39     65.27 o 
 -15   7   5     2814.41     3072.27    204.97 o 
 -14   7   5     1968.34     1879.72    123.60 o 
 -13   7   5     4747.87     4659.32    211.51 o 
 -12   7   5       32.36       32.19     38.41 o 
 -11   7   5     6896.18     6884.47    242.70 o 
 -10   7   5      171.95      172.57     31.98 o 
  -9   7   5     4074.38     4132.80    120.79 o 
  -8   7   5     3654.57     3472.70    102.49 o 
  -7   7   5    13026.06    12629.68    314.57 o 
  -6   7   5    14865.95    15025.88    326.30 o 
  -5   7   5    15100.28    15533.40    349.17 o 
  -4   7   5     6239.92     6059.00    151.36 o 
  -3   7   5       49.13       48.40     10.76 o 
  -2   7   5     7274.22     7604.87    358.92 o 
  -1   7   5    13535.71    14683.10    353.54 o 
   0   7   5    19948.37    20903.71    489.06 o 
   1   7   5    15843.09    15453.39    315.53 o 
   2   7   5     6512.96     6673.74    149.72 o 
   3   7   5    21277.46    22395.87    474.97 o 
   4   7   5     1953.17     2051.14     60.99 o 
   5   7   5    20145.94    20032.32    496.56 o 
   6   7   5       64.97       75.02     20.50 o 
   7   7   5    19600.67    19600.00    491.00 o 
   8   7   5     1995.63     1912.09     77.54 o 
   9   7   5     3225.05     3080.00    109.17 o 
  10   7   5      834.89      842.05     60.19 o 
  11   7   5     2416.45     2402.36    107.23 o 
  12   7   5     3230.53     3466.66    213.20 o 
  13   7   5      665.10      816.90     87.06 o 
 -15   8   5     1012.27     1038.17    121.82 o 
 -14   8   5      172.83      230.91     62.34 o 
 -13   8   5      488.51      450.88     75.74 o 
 -12   8   5      945.89      906.33     80.36 o 
 -11   8   5      279.28      265.94     45.57 o 
 -10   8   5      861.16      818.89     59.12 o 
  -9   8   5     1116.91      969.46     47.80 o 
  -8   8   5     1580.26     1587.48     60.41 o 
  -7   8   5    14687.91    14778.61    365.00 o 
  -6   8   5      771.78      796.21     32.03 o 
  -5   8   5    25591.47    25333.78    595.90 o 
  -4   8   5     1892.80     1862.43     54.17 o 
  -3   8   5    25298.40    26368.32    616.25 o 
  -2   8   5      709.47      684.15     29.55 o 
  -1   8   5    51585.16    54481.80   1371.21 o 
   0   8   5      266.84      273.75     24.38 o 
   1   8   5    30831.06    30918.40    624.13 o 
   2   8   5     1287.26     1465.00     42.88 o 
   3   8   5     3903.00     4037.62    108.15 o 
   4   8   5      635.54      606.31     30.11 o 
   5   8   5       54.88       95.79     19.91 o 
   6   8   5     3076.90     3101.67    102.77 o 
   7   8   5     1438.62     1361.13     60.06 o 
   8   8   5     2008.53     1856.05     75.78 o 
   9   8   5     1768.54     1726.59     82.17 o 
  10   8   5       76.16       91.83     33.36 o 
  11   8   5     2850.47     2759.66    116.75 o 
  12   8   5       57.69      128.24    114.60 o 
  13   8   5     7707.96     7691.12    584.79 o 
 -14   9   5       23.92       64.49    100.95 o 
 -13   9   5    10214.72    10031.96    399.49 o 
 -12   9   5      230.08      300.39     46.43 o 
 -11   9   5    13318.75    13042.91    389.19 o 
 -10   9   5      165.44      182.99     31.35 o 
  -9   9   5     6849.71     7296.71    216.71 o 
  -8   9   5      116.85      114.81     24.96 o 
  -7   9   5     9828.38    10085.19    269.12 o 
  -6   9   5       71.23       94.54     20.41 o 
  -5   9   5     4619.40     4611.33    112.98 o 
  -4   9   5     3111.76     3344.82     88.89 o 
  -3   9   5      441.37      406.07     19.23 o 
  -2   9   5     2113.04     2116.74     56.06 o 
  -1   9   5     1504.96     1652.66     43.02 o 
   0   9   5      163.23      183.50     19.60 o 
   1   9   5    15489.54    15714.32    380.22 o 
   2   9   5      272.42      352.09     22.31 o 
   3   9   5    13029.13    12328.28    305.51 o 
   4   9   5        4.07        9.01     19.88 o 
   5   9   5    19409.88    18546.46    493.54 o 
   6   9   5      419.77      445.22     40.93 o 
   7   9   5    30896.26    29588.01    948.38 o 
   8   9   5       56.51       21.85     37.81 o 
   9   9   5     6069.71     6696.42    318.66 o 
  10   9   5        2.52        2.27     44.96 o 
  11   9   5     3725.46     3909.85    176.78 o 
  12   9   5        9.31      -29.12     56.87 o 
 -14  10   5     1211.69     1064.63    116.12 o 
 -13  10   5     1024.90     1171.15     98.99 o 
 -12  10   5     4055.81     3936.90    187.54 o 
 -11  10   5      189.07      186.91     42.46 o 
 -10  10   5     1261.93     1242.43     63.30 o 
  -9  10   5     1124.92     1136.84     53.38 o 
  -8  10   5     4442.49     4507.55    140.62 o 
  -7  10   5    13087.15    12965.79    354.73 o 
  -6  10   5     2289.93     2203.39     81.55 o 
  -5  10   5    19512.78    19294.24    464.37 o 
  -4  10   5      160.48      151.53     15.83 o 
  -3  10   5     7746.84     7678.47    200.19 o 
  -2  10   5       10.32       36.22     13.41 o 
  -1  10   5    17611.27    17390.54    412.57 o 
   0  10   5      719.88      713.51     30.54 o 
   1  10   5    23678.60    23553.30    660.95 o 
   2  10   5     7157.28     7208.44    202.77 o 
   3  10   5     4282.60     4198.38    127.22 o 
   4  10   5     3830.49     4004.47    124.25 o 
   5  10   5     1130.52     1205.86     55.98 o 
   6  10   5     5171.86     4900.85    185.64 o 
   7  10   5      637.84      632.89     59.95 o 
   8  10   5     1082.87     1119.12     77.72 o 
   9  10   5     2681.59     2652.69    130.55 o 
  10  10   5     2045.51     2175.38    120.36 o 
  11  10   5     4691.39     4911.20    209.00 o 
  12  10   5     2763.65     2650.53    204.70 o 
 -13  11   5     2969.29     3436.10    177.35 o 
 -12  11   5        2.84       29.65     48.83 o 
 -11  11   5     4640.73     4504.29    202.04 o 
 -10  11   5      604.74      755.35     66.97 o 
  -9  11   5     4751.66     4600.56    161.02 o 
  -8  11   5     1745.53     1705.48     78.09 o 
  -7  11   5     5586.23     5796.46    187.82 o 
  -6  11   5    10480.46    10500.49    336.58 o 
  -5  11   5      996.33     1058.93     48.17 o 
  -4  11   5    15580.77    15513.29    427.90 o 
  -3  11   5      831.13      946.79     41.31 o 
  -2  11   5     5198.34     5149.32    152.68 o 
  -1  11   5     3677.86     3594.69    111.59 o 
   0  11   5    10432.41    10589.84    279.01 o 
   1  11   5      824.46      710.47     41.50 o 
   2  11   5     3236.45     3312.90    104.60 o 
   3  11   5     4737.91     4989.25    147.85 o 
   4  11   5     3331.22     3345.90    109.00 o 
   5  11   5     6724.85     6657.77    210.58 o 
   6  11   5     1601.96     1600.47    112.55 o 
   7  11   5    10867.74    10125.05    347.35 o 
   8  11   5     3005.33     2692.91    155.86 o 
   9  11   5     3178.23     3109.52    145.95 o 
  10  11   5     1543.30     1581.51    102.98 o 
  11  11   5      987.83     1145.32     96.70 o 
 -12  12   5    10868.92    10176.81    403.91 o 
 -11  12   5      438.78      397.15     84.87 o 
 -10  12   5    10888.68    11728.08    360.21 o 
  -9  12   5       15.71      -18.80     32.13 o 
  -8  12   5    10281.02    10141.84    310.79 o 
  -7  12   5     1057.36     1028.61     61.02 o 
  -6  12   5     4509.38     4144.10    151.14 o 
  -5  12   5      908.62      887.43     52.20 o 
  -4  12   5       70.07       77.45     34.00 o 
  -3  12   5     1047.97     1132.30     51.96 o 
  -2  12   5      954.40      987.10     43.45 o 
  -1  12   5     3451.35     3439.37    109.47 o 
   0  12   5     8279.14     8733.15    250.43 o 
   1  12   5     1343.46     1462.31     63.93 o 
   2  12   5     9322.14     9106.78    253.91 o 
   3  12   5     1334.03     1300.33     64.39 o 
   4  12   5    15105.13    14645.55    429.29 o 
   5  12   5      389.88      447.26     43.81 o 
   6  12   5    10773.43    10738.12    326.25 o 
   7  12   5        4.86        7.19     39.67 o 
   8  12   5     9093.57     8535.41    308.35 o 
   9  12   5       88.26       41.86     47.57 o 
  10  12   5     5374.17     5526.55    226.02 o 
 -12  13   5       12.18       18.04     53.48 o 
 -11  13   5        3.98       31.66     48.56 o 
 -10  13   5      621.79      671.49     60.49 o 
  -9  13   5      100.53       71.35     37.00 o 
  -8  13   5     2212.07     2270.12     97.82 o 
  -7  13   5      161.93      132.51     34.58 o 
  -6  13   5    10005.77     9972.42    379.82 o 
  -5  13   5     2306.85     2244.83    125.34 o 
  -4  13   5    16319.83    16810.62    608.77 o 
  -3  13   5      140.01      119.34     27.25 o 
  -2  13   5    18859.21    18689.10    578.77 o 
  -1  13   5      604.82      680.03     43.51 o 
   0  13   5    13380.25    12937.30    410.97 o 
   1  13   5        1.02       19.89     26.83 o 
   2  13   5     7073.92     6792.12    212.10 o 
   3  13   5      334.65      227.83     34.25 o 
   4  13   5     3665.15     3647.37    129.92 o 
   5  13   5       74.52      109.20     35.22 o 
   6  13   5      404.77      456.96     48.97 o 
   7  13   5       50.58       57.62     42.79 o 
   8  13   5     2872.11     2912.71    139.01 o 
   9  13   5       19.11       77.60     51.96 o 
  10  13   5     6085.96     6296.72    251.18 o 
 -11  14   5      284.88      220.67    139.16 o 
 -10  14   5     7390.18     7085.58    236.58 o 
  -9  14   5      270.02      293.72     55.09 o 
  -8  14   5     7833.59     7770.78    285.12 o 
  -7  14   5     1314.72     1275.08     81.55 o 
  -6  14   5     3265.40     3511.55    162.23 o 
  -5  14   5     4087.70     3943.81    174.29 o 
  -4  14   5     1219.91     1180.22     76.88 o 
  -3  14   5     1036.22     1003.09     55.64 o 
  -2  14   5       27.86       14.39     30.91 o 
  -1  14   5     1583.60     1627.67     75.15 o 
   0  14   5     2168.57     2075.35    107.42 o 
   1  14   5     1968.43     1993.37     89.42 o 
   2  14   5     7622.19     7725.83    239.10 o 
   3  14   5      378.76      316.88     39.21 o 
   4  14   5    13034.27    13127.32    389.50 o 
   5  14   5     1570.35     1321.95     71.17 o 
   6  14   5     8884.45     8364.15    263.50 o 
   7  14   5        0.70      -38.11     40.83 o 
   8  14   5     5124.78     4919.69    202.78 o 
   9  14   5      157.44       52.14     53.52 o 
  -9  15   5     5071.72     5472.10    219.41 o 
  -8  15   5     1207.73     1242.27     91.39 o 
  -7  15   5     3791.07     4084.11    170.98 o 
  -6  15   5     1009.67     1031.39     79.56 o 
  -5  15   5      167.24      149.30     45.00 o 
  -4  15   5     9933.07    10236.20    432.92 o 
  -3  15   5       18.16       30.10     37.68 o 
  -2  15   5    11926.11    11856.25    443.52 o 
  -1  15   5      207.34      254.24     45.80 o 
   0  15   5     5906.89     6001.26    243.59 o 
   1  15   5     4811.51     4564.59    217.82 o 
   2  15   5     2236.27     2232.96     91.20 o 
   3  15   5     4283.22     3886.42    138.16 o 
   4  15   5      518.58      578.62     50.53 o 
   5  15   5     4056.49     3941.87    144.13 o 
   6  15   5      129.51       90.26     41.46 o 
   7  15   5     3213.32     3533.54    158.93 o 
   8  15   5      549.31      617.18     72.64 o 
  -8  16   5     1794.03     1934.56    109.28 o 
  -7  16   5     2365.49     2465.50    123.02 o 
  -6  16   5      410.33      379.94     56.64 o 
  -5  16   5     6007.01     6059.99    267.69 o 
  -4  16   5     1135.72     1177.13     82.38 o 
  -3  16   5    14180.16    14514.33    537.44 o 
  -2  16   5       75.73       45.81     39.81 o 
  -1  16   5    12912.81    12895.86    481.84 o 
   0  16   5       75.13       90.62     43.43 o 
   1  16   5     7134.17     7005.24    249.76 o 
   2  16   5     1035.76     1095.64     82.52 o 
   3  16   5     2357.20     2316.50    110.64 o 
   4  16   5     5455.09     5211.55    199.29 o 
   5  16   5      504.95      591.90     70.88 o 
   6  16   5      869.30     1105.90     72.76 o 
  -6  17   5       79.20      143.08     47.71 o 
  -5  17   5     3362.69     3452.75    165.51 o 
  -4  17   5      208.67      218.40     51.52 o 
  -3  17   5      421.95      326.69     87.61 o 
  -2  17   5      266.67      316.21     53.89 o 
  -1  17   5      962.82      916.42     74.98 o 
   0  17   5      134.29       99.99     47.06 o 
   1  17   5     3259.87     3137.75    135.39 o 
   2  17   5       22.31       66.62     39.81 o 
   3  17   5     9012.19     9444.28    331.78 o 
   4  17   5      159.06      173.76     51.99 o 
  -3  18   5    12428.37    12994.64    489.66 o 
  -2  18   5      123.38      176.81     51.24 o 
  -1  18   5     7468.96     7295.95    294.41 o 
   0  18   5      923.07      947.68     78.61 o 
   1  18   5     5816.82     6012.57    224.92 o 
 -16   0   6     6651.10     6639.19    516.38 o 
 -14   0   6     5417.55     5328.39    422.06 o 
 -12   0   6    16908.39    18371.41   1538.71 o 
 -10   0   6    40058.20    34960.14   2853.10 o 
  -8   0   6     5338.19     5137.69    181.17 o 
  -6   0   6      126.82      167.33     21.88 o 
  -4   0   6     1490.78     1500.18     45.49 o 
  -2   0   6      555.60      745.84     28.09 o 
   0   0   6    57983.22    58674.97   1612.73 o 
   2   0   6    88682.98    91493.48   2514.77 o 
   4   0   6    34645.14    32597.08    907.37 o 
   6   0   6    10402.49     9739.92    326.31 o 
   8   0   6    24164.58    24896.49    802.59 o 
  10   0   6     9173.50     8842.70    786.94 o 
  12   0   6      383.48      463.15    158.95 o 
  14   0   6      733.36      812.25    118.49 o 
 -16   1   6      885.33     1040.86    130.15 o 
 -15   1   6      746.74      711.42    108.01 o 
 -14   1   6       62.78       69.59     52.86 o 
 -13   1   6     1238.58     1179.43    112.48 o 
 -12   1   6      882.99      930.90     67.52 o 
 -11   1   6     4252.27     4309.98    163.52 o 
 -10   1   6    12829.46    13042.43    428.74 o 
  -9   1   6     1291.17     1394.00     70.08 o 
  -8   1   6    22212.05    23185.83    635.15 o 
  -7   1   6      177.80      205.98     20.29 o 
  -6   1   6    37752.64    37086.63    938.60 o 
  -5   1   6     1338.91     1640.27     51.80 o 
  -4   1   6    76496.85    77778.45   1446.58 o 
  -3   1   6     2428.47     2394.80     53.35 o 
  -2   1   6    44987.89    46400.05    859.45 o 
  -1   1   6    28626.09    30004.82    608.36 o 
   0   1   6     3123.06     2787.34     60.09 o 
   1   1   6     1976.82     2302.70     52.53 o 
   2   1   6     5413.79     5169.27    194.60 o 
   3   1   6     2678.38     2602.77     63.08 o 
   4   1   6      220.24      204.81     17.19 o 
   5   1   6     1184.72     1066.88     37.46 o 
   6   1   6      286.26      294.82     22.28 o 
   7   1   6     4944.35     5170.93    165.22 o 
   8   1   6    10293.85    10403.31    268.83 o 
   9   1   6     2233.69     2118.26     91.96 o 
  10   1   6    24320.08    24147.18    763.01 o 
  11   1   6       82.54       13.29     41.19 o 
  12   1   6     7714.59     8296.68    478.53 o 
  13   1   6       51.72      121.57     52.65 o 
  14   1   6     5135.36     5032.00    295.08 o 
 -16   2   6     4327.27     4060.52    258.75 o 
 -15   2   6       19.73       69.76     57.80 o 
 -14   2   6     3146.84     3144.72    167.31 o 
 -13   2   6      104.61      103.39     49.04 o 
 -12   2   6     7123.28     7114.03    289.78 o 
 -11   2   6      780.73      741.11     57.51 o 
 -10   2   6    14021.16    14294.40    524.07 o 
  -9   2   6    13988.12    13023.59    371.45 o 
  -8   2   6     4742.87     4800.65    128.42 o 
  -7   2   6    16812.27    16830.62    402.06 o 
  -6   2   6      409.21      448.54     26.82 o 
  -5   2   6    23824.19    23967.88    518.22 o 
  -4   2   6      315.31      324.63     15.45 o 
  -3   2   6    30746.72    31503.39    613.56 o 
  -2   2   6     3511.21     3583.72     75.73 o 
  -1   2   6     1315.37     1174.04     31.42 o 
   0   2   6    16829.53    16595.92    327.62 o 
   1   2   6    14795.38    15325.70    432.30 o 
   2   2   6    52021.54    50387.13   1183.82 o 
   3   2   6     1793.57     1781.07     47.93 o 
   4   2   6    20374.49    19696.87    434.28 o 
   5   2   6      302.99      249.45     20.66 o 
   6   2   6    15160.75    16430.07    369.11 o 
   7   2   6     1201.93     1311.98     51.54 o 
   8   2   6     4661.26     4949.01    150.31 o 
   9   2   6     7245.64     7566.87    241.04 o 
  10   2   6     2364.04     2500.38    174.47 o 
  11   2   6     7051.05     7052.41    390.35 o 
  12   2   6      559.57      546.09     76.90 o 
  13   2   6     3808.83     3950.41    172.50 o 
  14   2   6      365.10      315.28     67.14 o 
 -16   3   6      446.98      611.48    108.90 o 
 -15   3   6     5122.07     5195.52    240.44 o 
 -14   3   6        8.82       -4.41     49.25 o 
 -13   3   6     6142.89     5811.74    250.03 o 
 -12   3   6     2835.37     2454.94    129.96 o 
 -11   3   6    12924.90    12676.53    410.78 o 
 -10   3   6     1839.98     1751.72     75.74 o 
  -9   3   6    11200.16    10564.56    264.28 o 
  -8   3   6      532.61      553.08     33.45 o 
  -7   3   6     2526.20     2556.92     75.55 o 
  -6   3   6     7544.72     7960.51    186.53 o 
  -5   3   6      493.91      488.06     26.43 o 
  -4   3   6    20429.03    21050.99    542.61 o 
  -3   3   6    13243.13    13604.08    286.67 o 
  -2   3   6    18061.72    17264.31    358.26 o 
  -1   3   6    23113.03    23107.37    480.64 o 
   0   3   6     8524.12     8624.24    220.96 o 
   1   3   6    31077.96    32053.29    664.39 o 
   2   3   6      789.44      846.26     29.92 o 
   3   3   6    36541.97    34798.86    809.93 o 
   4   3   6       71.83      114.35     16.19 o 
   5   3   6    23597.45    22427.86    501.15 o 
   6   3   6     5617.81     5775.05    150.61 o 
   7   3   6    13586.66    14560.03    568.38 o 
   8   3   6     5436.24     5471.52    168.75 o 
   9   3   6    11263.39    11441.33    315.37 o 
  10   3   6     1297.44     1237.64     72.39 o 
  11   3   6      271.93      339.00     62.45 o 
  12   3   6     1786.80     1818.82    121.19 o 
  13   3   6        4.60        1.42     71.72 o 
  14   3   6      420.44      442.40     84.98 o 
 -16   4   6        7.44       33.12     62.23 o 
 -15   4   6      237.69      164.36     69.31 o 
 -14   4   6      105.43      126.48     53.06 o 
 -13   4   6     1047.06      924.66     91.22 o 
 -12   4   6       22.72       25.48     68.71 o 
 -11   4   6     2554.28     2244.67    102.26 o 
 -10   4   6       71.82       60.06     28.17 o 
  -9   4   6    15313.90    15107.03    367.54 o 
  -8   4   6     4388.95     4639.92    262.14 o 
  -7   4   6    22051.23    22114.64    487.88 o 
  -6   4   6        0.65       15.18     11.85 o 
  -5   4   6    41360.75    41049.57    956.47 o 
  -4   4   6       55.85       50.95      9.85 o 
  -3   4   6    50025.04    51245.25   1137.32 o 
  -2   4   6     4291.19     4191.34     98.35 o 
  -1   4   6    21441.13    19656.47    433.67 o 
   0   4   6      708.21      647.27     23.74 o 
   1   4   6    16079.28    15014.15    358.58 o 
   2   4   6     9143.91     9210.55    248.42 o 
   3   4   6     2617.74     2833.53     79.66 o 
   4   4   6      901.73      898.67     57.84 o 
   5   4   6     2719.32     2804.80     73.07 o 
   6   4   6      737.00      809.84     44.95 o 
   7   4   6     6153.53     6586.29    177.05 o 
   8   4   6      192.66      190.75     35.59 o 
   9   4   6     8749.57     9117.88    255.11 o 
  10   4   6      145.22      159.81     40.04 o 
  11   4   6    12049.57    12180.66    473.59 o 
  12   4   6      259.79      266.02     86.50 o 
  13   4   6     6557.50     6496.13    354.41 o 
  14   4   6      459.27      413.40    158.26 o 
 -16   5   6        1.51      -41.01     57.38 o 
 -15   5   6     6217.71     6363.63    311.79 o 
 -14   5   6       70.49       62.95     53.20 o 
 -13   5   6    10543.45    10440.35    409.41 o 
 -12   5   6      210.14      134.31     46.65 o 
 -11   5   6     6247.42     6113.99    218.01 o 
 -10   5   6      305.80      246.40     38.01 o 
  -9   5   6     3777.73     3794.87    110.24 o 
  -8   5   6     7706.95     8003.69    325.44 o 
  -7   5   6    10943.13    10849.17    271.07 o 
  -6   5   6      186.08      202.55     17.05 o 
  -5   5   6     1031.51     1024.06     34.56 o 
  -4   5   6     3356.56     3568.53     82.07 o 
  -3   5   6     3542.53     3688.37     79.91 o 
  -2   5   6      107.82      135.19     16.10 o 
  -1   5   6    27824.57    27302.75    635.06 o 
   0   5   6     1856.15     1928.06     51.53 o 
   1   5   6    43334.93    41181.86    972.44 o 
   2   5   6     3458.90     3384.64     85.01 o 
   3   5   6    44718.14    45935.87    947.02 o 
   4   5   6      367.31      340.29     20.98 o 
   5   5   6    42511.89    42068.39    883.89 o 
   6   5   6      559.85      596.27     32.22 o 
   7   5   6    18541.45    18293.09    424.80 o 
   8   5   6       21.97       37.00     24.25 o 
   9   5   6     1003.76     1123.81     51.38 o 
  10   5   6     1920.55     1942.15     77.38 o 
  11   5   6      547.83      636.82     56.72 o 
  12   5   6      653.19      626.03     98.05 o 
  13   5   6       76.65      -24.93     64.19 o 
 -15   6   6      712.42      714.35     89.29 o 
 -14   6   6     3003.44     2754.21    183.33 o 
 -13   6   6      193.07      194.86     54.07 o 
 -12   6   6     1818.31     1898.50    104.21 o 
 -11   6   6     2549.63     2413.64    108.92 o 
 -10   6   6     2118.67     1952.49     91.44 o 
  -9   6   6     3374.35     3508.42    119.84 o 
  -8   6   6      382.52      313.83     40.18 o 
  -7   6   6    21259.09    21519.78    436.02 o 
  -6   6   6     7000.50     6816.34    161.45 o 
  -5   6   6    22693.32    23246.42    517.02 o 
  -4   6   6      909.66     1096.46     33.09 o 
  -3   6   6    23897.15    24877.69    558.44 o 
  -2   6   6     5878.55     5839.03    164.41 o 
  -1   6   6    26232.59    24516.16    538.86 o 
   0   6   6    10799.21    11298.09    238.40 o 
   1   6   6    18288.85    18188.73    443.96 o 
   2   6   6    17894.70    17960.09    400.76 o 
   3   6   6      218.94      281.55     23.87 o 
   4   6   6    15148.93    14351.88    308.88 o 
   5   6   6     3768.61     3830.68    138.97 o 
   6   6   6     6579.64     6357.31    222.42 o 
   7   6   6     6219.10     6013.56    166.65 o 
   8   6   6     2331.98     2435.70     85.37 o 
   9   6   6     3658.00     3699.15    116.90 o 
  10   6   6      211.92      175.47     33.91 o 
  11   6   6     3863.71     3837.68    169.77 o 
  12   6   6       19.63      -42.90     55.74 o 
  13   6   6     7107.07     7760.91    416.31 o 
 -15   7   6     1395.49     1612.86    121.06 o 
 -14   7   6       38.49       30.62     54.11 o 
 -13   7   6     6373.69     6453.29    461.34 o 
 -12   7   6      986.43      915.56     70.10 o 
 -11   7   6     1567.62     1469.68     81.85 o 
 -10   7   6     3045.81     3011.84    111.51 o 
  -9   7   6     1978.06     1998.59     71.55 o 
  -8   7   6    10829.74    10876.16    294.66 o 
  -7   7   6     2626.71     2674.16     82.56 o 
  -6   7   6    17124.90    16991.20    383.12 o 
  -5   7   6     2385.31     2499.74     66.32 o 
  -4   7   6    14421.52    14535.71    345.35 o 
  -3   7   6      939.42      848.34     28.63 o 
  -2   7   6    20299.69    19496.04    511.52 o 
  -1   7   6     6974.33     7079.85    187.34 o 
   0   7   6    16612.76    16028.70    358.10 o 
   1   7   6    15806.57    16347.27    363.95 o 
   2   7   6     3072.70     3329.93     93.20 o 
   3   7   6     1808.37     1726.83     53.58 o 
   4   7   6     1569.02     1517.31     58.72 o 
   5   7   6    13685.37    13661.79    346.33 o 
   6   7   6     1869.58     1942.48     68.64 o 
   7   7   6     3977.71     4065.26    127.97 o 
   8   7   6     3650.05     3756.99    130.32 o 
   9   7   6     1001.13      887.62     50.47 o 
  10   7   6     5180.37     5302.35    187.11 o 
  11   7   6      413.04      490.43     58.69 o 
  12   7   6     5327.15     5398.41    301.61 o 
  13   7   6       34.18       -6.07     58.67 o 
 -15   8   6      638.92      633.43     85.42 o 
 -14   8   6     8884.58     9263.11    375.42 o 
 -13   8   6      184.64      148.22     49.62 o 
 -12   8   6    10142.84     9846.54    335.81 o 
 -11   8   6      140.85      144.41     40.66 o 
 -10   8   6     2242.09     2230.01    101.64 o 
  -9   8   6      718.42      622.09     39.40 o 
  -8   8   6    10167.12    10316.12    263.60 o 
  -7   8   6     5152.00     5254.34    181.15 o 
  -6   8   6     2492.24     2395.83     67.03 o 
  -5   8   6     1552.63     1581.67     52.70 o 
  -4   8   6      215.30      203.95     21.98 o 
  -3   8   6      431.90      521.93     36.53 o 
  -2   8   6    11595.98    12594.51    642.43 o 
  -1   8   6     2428.14     2487.15     69.97 o 
   0   8   6    33724.88    33537.47    707.52 o 
   1   8   6      321.97      353.43     17.75 o 
   2   8   6    18071.25    17590.15    377.67 o 
   3   8   6       44.37       69.23     15.18 o 
   4   8   6    28319.61    28670.52    699.59 o 
   5   8   6      120.45      167.16     23.65 o 
   6   8   6    27001.66    26786.34    662.59 o 
   7   8   6      479.93      468.86     37.89 o 
   8   8   6     6518.59     6323.45    198.05 o 
   9   8   6      181.94      194.68     37.48 o 
  10   8   6     1205.46     1316.91     75.58 o 
  11   8   6      619.80      685.19     58.34 o 
  12   8   6        4.45       16.48     44.88 o 
 -14   9   6      444.51      365.31     83.45 o 
 -13   9   6      150.03      199.55     52.71 o 
 -12   9   6     1314.18     1259.81     87.57 o 
 -11   9   6       20.48       37.47     33.33 o 
 -10   9   6     3179.09     3225.91    125.63 o 
  -9   9   6      310.91      349.11     33.64 o 
  -8   9   6    19852.16    19083.60    467.58 o 
  -7   9   6      118.42       83.41     21.79 o 
  -6   9   6    25664.91    25452.90    569.86 o 
  -5   9   6       74.82      106.32     16.76 o 
  -4   9   6    14464.07    14367.89    341.04 o 
  -3   9   6      295.33      289.66     15.86 o 
  -2   9   6    21344.67    21450.15    748.22 o 
  -1   9   6       89.96      125.69     14.39 o 
   0   9   6    22236.72    21323.29    482.48 o 
   1   9   6      287.98      323.49     17.45 o 
   2   9   6     1871.69     1888.42     71.35 o 
   3   9   6     5818.03     5675.16    133.84 o 
   4   9   6      153.65      145.56     17.98 o 
   5   9   6      191.91      131.75     23.49 o 
   6   9   6     5540.09     5183.92    159.98 o 
   7   9   6      210.91      274.20     30.73 o 
   8   9   6     5453.02     5469.43    186.40 o 
   9   9   6      112.84      130.80     49.62 o 
  10   9   6     4543.50     4326.59    185.00 o 
  11   9   6       73.04       29.83     54.26 o 
  12   9   6     9395.73     8812.37    453.13 o 
 -14  10   6     6530.60     6254.62    330.27 o 
 -13  10   6       87.24      113.61     56.99 o 
 -12  10   6     8790.62     8577.02    301.21 o 
 -11  10   6     2393.83     2448.59    114.01 o 
 -10  10   6     4379.48     4357.14    131.54 o 
  -9  10   6     1912.58     1921.90     72.36 o 
  -8  10   6     5367.52     5156.40    144.68 o 
  -7  10   6     3317.66     3674.41    108.81 o 
  -6  10   6      217.40      208.70     21.15 o 
  -5  10   6     7438.35     7116.76    167.74 o 
  -4  10   6     3981.76     3996.10    104.33 o 
  -3  10   6     3899.55     3681.46     96.52 o 
  -2  10   6     8680.44     8703.58    199.83 o 
  -1  10   6     8401.84     8453.47    207.83 o 
   0  10   6    13071.30    13652.82    387.62 o 
   1  10   6      591.55      585.95     32.44 o 
   2  10   6     5762.42     5554.23    161.38 o 
   3  10   6       14.27       34.44     20.77 o 
   4  10   6     7533.38     7541.10    216.44 o 
   5  10   6      163.98      136.99     32.69 o 
   6  10   6    18637.45    19098.69    569.87 o 
   7  10   6      662.72      869.06     72.84 o 
   8  10   6     5806.31     6032.25    230.74 o 
   9  10   6     1930.34     1972.51    110.80 o 
  10  10   6     1377.87     1263.19     94.02 o 
  11  10   6     2116.66     2183.49    127.75 o 
 -13  11   6     5048.34     5158.53    234.54 o 
 -12  11   6      236.95      215.11     57.63 o 
 -11  11   6     6151.38     6273.56    261.33 o 
 -10  11   6      882.10      988.68     57.05 o 
  -9  11   6     5869.64     5715.81    174.67 o 
  -8  11   6     7537.93     7397.44    213.30 o 
  -7  11   6      974.50     1086.19     50.89 o 
  -6  11   6     9450.26     9646.17    257.97 o 
  -5  11   6      794.70      883.61     34.50 o 
  -4  11   6     8859.56     8834.62    249.83 o 
  -3  11   6      878.43      929.42     45.74 o 
  -2  11   6     7962.20     7570.97    244.05 o 
  -1  11   6     2850.39     2938.99     88.76 o 
   0  11   6     3921.98     3963.17    123.82 o 
   1  11   6    17177.15    16818.65    449.11 o 
   2  11   6       62.13       93.98     22.56 o 
   3  11   6     8309.61     8022.42    226.50 o 
   4  11   6      173.19      227.45     30.61 o 
   5  11   6     8383.83     8589.95    265.18 o 
   6  11   6      605.54      671.27     60.83 o 
   7  11   6     5585.58     5445.84    209.34 o 
   8  11   6     2026.43     1886.03    104.98 o 
   9  11   6     3052.38     3159.10    148.90 o 
  10  11   6     3416.33     3623.40    167.18 o 
  11  11   6     2379.63     2647.51    144.96 o 
 -12  12   6     1223.87     1185.40    102.18 o 
 -11  12   6     2370.02     2460.78    133.16 o 
 -10  12   6     1160.08     1152.70     77.61 o 
  -9  12   6     5209.25     5066.01    175.18 o 
  -8  12   6      310.18      323.99     40.40 o 
  -7  12   6    19006.60    19816.47    674.08 o 
  -6  12   6      828.86      875.04     66.13 o 
  -5  12   6    17975.86    17347.53    494.21 o 
  -4  12   6      193.30      181.78     41.05 o 
  -3  12   6    14288.59    14481.07    451.23 o 
  -2  12   6     1380.90     1287.17     64.02 o 
  -1  12   6    12701.76    12844.80    399.49 o 
   0  12   6     1686.98     1732.86     61.89 o 
   1  12   6      680.12      653.37     38.21 o 
   2  12   6     1463.12     1457.71     60.01 o 
   3  12   6      139.64      152.89     28.09 o 
   4  12   6     1682.24     1686.73     93.06 o 
   5  12   6      232.12      316.98     40.75 o 
   6  12   6     1349.78     1412.69     86.04 o 
   7  12   6     4718.42     4698.76    200.47 o 
   8  12   6      756.96      742.85     73.32 o 
   9  12   6     5516.49     5353.78    216.94 o 
  10  12   6        4.37      -49.22     49.22 o 
 -11  13   6     7365.41     7507.51    307.34 o 
 -10  13   6      346.62      306.44     48.53 o 
  -9  13   6     6961.84     7148.57    358.15 o 
  -8  13   6       16.22       28.56     37.16 o 
  -7  13   6     1018.35      980.76     70.00 o 
  -6  13   6      996.18     1017.97     72.92 o 
  -5  13   6      483.50      483.63     38.27 o 
  -4  13   6      156.68      196.28     28.31 o 
  -3  13   6     2332.53     2238.79     89.57 o 
  -2  13   6      345.67      328.13     30.84 o 
  -1  13   6     3390.39     3320.87    122.21 o 
   0  13   6        5.01      -10.13     28.69 o 
   1  13   6    13677.41    13068.85    357.04 o 
   2  13   6      668.05      676.60     42.15 o 
   3  13   6    15845.64    15085.56    439.96 o 
   4  13   6      964.70      811.72     53.83 o 
   5  13   6    10547.53    10703.16    325.68 o 
   6  13   6      233.89      159.33     46.49 o 
   7  13   6     8445.09     8412.00    305.86 o 
   8  13   6       56.74       58.24     46.85 o 
   9  13   6     2502.26     2566.15    136.15 o 
 -11  14   6     1067.10     1040.42    171.93 o 
 -10  14   6      966.17     1033.99     91.63 o 
  -9  14   6     3938.46     4000.24    170.27 o 
  -8  14   6     1625.06     1719.43    127.44 o 
  -7  14   6     6047.27     6240.55    235.20 o 
  -6  14   6      364.74      406.04     69.58 o 
  -5  14   6    15364.86    15043.21    473.43 o 
  -4  14   6     1460.80     1445.49     68.68 o 
  -3  14   6    18807.84    18345.51    569.37 o 
  -2  14   6     1529.58     1443.20     68.13 o 
  -1  14   6    10158.76    10021.73    323.76 o 
   0  14   6     1674.12     1633.13     96.07 o 
   1  14   6     1313.67     1425.32     74.45 o 
   2  14   6     1234.30     1242.60     62.27 o 
   3  14   6      383.83      394.26     41.26 o 
   4  14   6      215.75      292.10     40.85 o 
   5  14   6      625.06      754.69     57.48 o 
   6  14   6     2575.44     2403.01    138.89 o 
   7  14   6     2847.72     2614.36    129.70 o 
   8  14   6     1217.33     1220.43     90.82 o 
  -9  15   6     3364.03     3502.50    159.80 o 
  -8  15   6     2275.97     2295.74    118.97 o 
  -7  15   6      616.55      597.17     62.04 o 
  -6  15   6     8003.83     7887.49    315.24 o 
  -5  15   6      388.72      404.50     75.08 o 
  -4  15   6     6606.78     6667.31    268.32 o 
  -3  15   6      568.09      534.36     41.22 o 
  -2  15   6     5336.26     5198.89    180.70 o 
  -1  15   6     2083.91     1963.76    105.08 o 
   0  15   6     2038.02     1969.05    106.17 o 
   1  15   6     6394.20     6512.88    233.29 o 
   2  15   6      245.84      239.70     42.82 o 
   3  15   6    12722.02    12941.79    384.78 o 
   4  15   6      210.62      213.76     44.66 o 
   5  15   6     4062.87     4111.77    150.43 o 
   6  15   6      391.63      441.04     59.66 o 
   7  15   6     1108.17     1003.80     81.77 o 
  -8  16   6     1971.04     2285.47    120.36 o 
  -7  16   6      344.08      450.41     58.45 o 
  -6  16   6       79.75      113.41     46.81 o 
  -5  16   6     1925.92     2130.28    116.37 o 
  -4  16   6       57.17       84.30     67.14 o 
  -3  16   6     4217.56     4423.16    191.77 o 
  -2  16   6     3798.52     3969.57    176.80 o 
  -1  16   6      410.73      454.72     54.93 o 
   0  16   6     5059.42     5113.89    191.20 o 
   1  16   6      645.15      537.82     52.61 o 
   2  16   6     8909.07     8835.98    309.29 o 
   3  16   6       45.87       51.57     41.27 o 
   4  16   6    12762.93    12508.57    391.90 o 
   5  16   6      231.99      177.88     44.15 o 
   6  16   6     4722.42     4657.31    191.21 o 
  -6  17   6     6613.31     6971.62    286.42 o 
  -5  17   6       62.67       56.00     43.41 o 
  -4  17   6    12877.16    12731.21    481.56 o 
  -3  17   6        5.72       53.33     42.23 o 
  -2  17   6     9025.81     9547.23    368.25 o 
  -1  17   6      111.01       67.60     43.48 o 
   0  17   6     4057.18     4471.89    173.02 o 
   1  17   6        3.19      -31.43     37.10 o 
   2  17   6     1806.90     2094.50    105.48 o 
   3  17   6     1697.10     1749.55     96.87 o 
   4  17   6       24.05      -42.54     42.54 o 
  -2  18   6     2210.04     2309.67    123.94 o 
  -1  18   6      434.89      463.93     60.29 o 
   0  18   6     3754.78     3826.58    157.14 o 
 -15   0   7      194.85       73.67     99.59 o 
 -13   0   7     3855.28     3540.19    211.40 o 
 -11   0   7    15189.11    15485.95    701.21 o 
  -9   0   7    28736.31    28430.87   1232.95 o 
  -7   0   7    49309.70    50347.70   1593.72 o 
  -5   0   7    77916.66    82101.89   2262.83 o 
  -3   0   7    35209.65    34351.37    863.04 o 
  -1   0   7     3433.28     3986.60    137.68 o 
   1   0   7      456.47      427.34     25.68 o 
   3   0   7     3345.47     3306.16    106.72 o 
   5   0   7     5444.44     5564.24    188.40 o 
   7   0   7    15520.43    15659.71    514.21 o 
   9   0   7    30485.46    29394.87   1646.12 o 
  11   0   7    11133.28    11428.73    980.00 o 
  13   0   7     5936.33     5925.24    331.29 o 
 -16   1   7        0.60      -64.60     89.36 o 
 -15   1   7     4624.85     4741.10    280.97 o 
 -14   1   7       15.76       -6.32     72.55 o 
 -13   1   7     4549.77     4839.86    187.59 o 
 -12   1   7       46.87       95.04     38.84 o 
 -11   1   7    13876.72    13731.14    511.73 o 
 -10   1   7     4991.88     4874.39    184.78 o 
  -9   1   7     3982.62     3839.97    129.88 o 
  -8   1   7     5042.76     5188.09    137.55 o 
  -7   1   7     1123.11     1286.49     46.05 o 
  -6   1   7     4057.10     3737.85    108.06 o 
  -5   1   7     6291.16     6194.56    149.14 o 
  -4   1   7    11717.91    12574.04    251.41 o 
  -3   1   7    61714.90    66980.74   1302.87 o 
  -2   1   7      564.50      647.61     20.15 o 
  -1   1   7    13015.07    12630.51    299.14 o 
   0   1   7      401.09      390.54     16.47 o 
   1   1   7    45299.36    46206.22   1021.88 o 
   2   1   7       58.11      107.64     13.68 o 
   3   1   7    40421.00    38775.86    841.45 o 
   4   1   7     1319.04     1283.36     45.43 o 
   5   1   7    16678.83    16379.08    384.94 o 
   6   1   7     1186.02     1186.20     60.67 o 
   7   1   7     6765.69     6612.47    174.64 o 
   8   1   7     1987.21     1979.89     68.91 o 
   9   1   7     1842.73     1885.95     79.63 o 
  10   1   7     2146.18     2121.65    106.04 o 
  11   1   7        6.48       -5.90     40.85 o 
  12   1   7     1235.45     1233.95     88.78 o 
  13   1   7     1880.12     1964.00    116.01 o 
  14   1   7      615.29      724.72     83.80 o 
 -16   2   7     2653.21     2609.27    198.82 o 
 -15   2   7       94.10       60.90     57.69 o 
 -14   2   7     1949.16     1728.32    116.36 o 
 -13   2   7     2842.41     2840.89    180.52 o 
 -12   2   7     6265.58     6401.88    229.88 o 
 -11   2   7     8386.73     8225.66    278.68 o 
 -10   2   7     2724.65     2765.81    114.12 o 
  -9   2   7    11084.58    11389.46    327.52 o 
  -8   2   7       99.06      130.62     20.35 o 
  -7   2   7    10250.90    10487.69    280.00 o 
  -6   2   7      419.14      498.32     28.83 o 
  -5   2   7    40570.07    40670.55    828.07 o 
  -4   2   7    15677.31    16176.44    334.48 o 
  -3   2   7    17962.17    18039.23    388.44 o 
  -2   2   7    58264.91    60719.27   1232.47 o 
  -1   2   7    14347.62    14422.16    324.39 o 
   0   2   7    22499.40    22982.35    471.61 o 
   1   2   7      163.62      172.87     13.67 o 
   2   2   7    14311.73    13659.27    289.77 o 
   3   2   7      508.37      499.20     24.91 o 
   4   2   7     5026.60     4753.45    125.01 o 
   5   2   7    11564.57    11746.63    286.26 o 
   6   2   7     7533.15     7982.48    239.03 o 
   7   2   7    10127.08    10355.25    345.05 o 
   8   2   7     4785.14     5067.31    171.38 o 
   9   2   7    20589.92    21161.09    811.19 o 
  10   2   7       41.98      129.96     49.11 o 
  11   2   7     4841.11     4779.78    189.94 o 
  12   2   7      308.32      244.90     56.66 o 
  13   2   7     3460.61     3670.89    252.97 o 
  14   2   7      678.06      689.14     82.91 o 
 -16   3   7       84.13        7.90     61.43 o 
 -15   3   7     1742.05     1746.24    123.29 o 
 -14   3   7      545.05      603.13     78.31 o 
 -13   3   7     1122.10     1220.91     93.68 o 
 -12   3   7     1866.45     1724.51    105.67 o 
 -11   3   7      403.36      477.33     50.57 o 
 -10   3   7    22601.94    21398.85    598.26 o 
  -9   3   7     1408.48     1276.25     80.13 o 
  -8   3   7    21624.28    20482.68    489.63 o 
  -7   3   7     1211.56     1245.44     54.43 o 
  -6   3   7    35192.51    35049.62    775.05 o 
  -5   3   7     2176.22     2349.11     74.52 o 
  -4   3   7    27727.01    28016.78    593.63 o 
  -3   3   7      160.27      216.21     13.84 o 
  -2   3   7     3963.85     3744.06    106.49 o 
  -1   3   7     9228.38     9387.22    242.97 o 
   0   3   7     4182.25     4379.08    108.98 o 
   1   3   7    25251.62    25685.67    624.09 o 
   2   3   7       17.79       16.57     11.54 o 
   3   3   7    24542.22    24704.43    551.80 o 
   4   3   7     9025.71     8846.30    222.33 o 
   5   3   7     3822.86     3500.73    127.27 o 
   6   3   7     5940.55     5828.00    155.00 o 
   7   3   7     1013.86     1015.15     54.64 o 
   8   3   7    20440.36    20242.16    645.56 o 
   9   3   7       82.22      115.46     35.95 o 
  10   3   7     9847.84    10056.62    341.96 o 
  11   3   7       27.23       14.74     48.31 o 
  12   3   7     5429.37     5655.23    346.88 o 
  13   3   7      560.49      497.19     83.47 o 
 -16   4   7     5537.67     5591.41    259.99 o 
 -15   4   7      244.35      329.38     71.85 o 
 -14   4   7     6941.76     6528.89    279.93 o 
 -13   4   7     3096.08     2943.41    152.78 o 
 -12   4   7     9066.96     8794.74    346.48 o 
 -11   4   7      720.83      627.27     55.27 o 
 -10   4   7     3084.70     2986.42    108.52 o 
  -9   4   7      565.45      554.95     36.02 o 
  -8   4   7      799.50      799.15     41.33 o 
  -7   4   7      910.83      894.49     38.23 o 
  -6   4   7     1795.87     1881.44     59.64 o 
  -5   4   7       60.65      100.22     21.31 o 
  -4   4   7     8614.45     8913.17    183.81 o 
  -3   4   7     3805.64     3951.58     91.12 o 
  -2   4   7    51102.88    52245.57   1073.44 o 
  -1   4   7      242.16      263.45     13.90 o 
   0   4   7    50429.07    49483.84   1084.56 o 
   1   4   7       56.02       71.59     12.53 o 
   2   4   7    34872.58    32824.46    760.50 o 
   3   4   7      162.39      143.71     16.60 o 
   4   4   7    40008.63    39856.89    952.37 o 
   5   4   7        6.42       22.30     14.98 o 
   6   4   7    13381.09    13850.19    338.83 o 
   7   4   7     3866.09     3953.39    116.54 o 
   8   4   7     7972.37     8311.31    230.21 o 
   9   4   7      778.80      895.23     69.44 o 
  10   4   7      133.23      169.08     42.01 o 
  11   4   7       27.14      186.08     72.18 o 
  12   4   7     1263.55     1303.31    132.99 o 
  13   4   7        3.80      -68.93     68.93 o 
 -16   5   7        4.06       97.29     65.13 o 
 -15   5   7      275.86      170.27     65.29 o 
 -14   5   7     1110.59      841.18     86.47 o 
 -13   5   7      987.15     1031.35    117.77 o 
 -12   5   7     5036.86     5066.90    191.24 o 
 -11   5   7      724.38      676.41     57.25 o 
 -10   5   7    12353.34    12027.09    389.95 o 
  -9   5   7       72.61       53.57     22.17 o 
  -8   5   7    20407.01    20083.06    524.33 o 
  -7   5   7      151.37      208.33     20.85 o 
  -6   5   7    23904.54    23780.81    533.18 o 
  -5   5   7      183.20      193.00     18.84 o 
  -4   5   7    13857.91    13778.20    283.22 o 
  -3   5   7     7939.79     8308.98    169.09 o 
  -2   5   7    27117.20    26338.46    545.74 o 
  -1   5   7     3778.29     3865.86     93.73 o 
   0   5   7    16996.00    17218.29    450.35 o 
   1   5   7     3509.03     3661.83    126.32 o 
   2   5   7      430.47      461.54     23.89 o 
   3   5   7     2834.48     2863.29     71.69 o 
   4   5   7     7551.50     7467.09    168.40 o 
   5   5   7      137.65      144.46     22.17 o 
   6   5   7    17443.40    17424.98    440.48 o 
   7   5   7     1611.63     1491.56     67.96 o 
   8   5   7    14121.07    14115.85    389.79 o 
   9   5   7       26.55       15.82     33.64 o 
  10   5   7    12459.64    12586.84    393.03 o 
  11   5   7      986.27     1087.21    113.25 o 
  12   5   7     8139.35     8415.52    429.62 o 
  13   5   7      152.75      100.96    129.60 o 
 -15   6   7     1286.13     1146.61    102.84 o 
 -14   6   7     9490.18    10229.92    406.49 o 
 -13   6   7       90.13      104.86     50.90 o 
 -12   6   7     3213.85     3158.96    134.65 o 
 -11   6   7     2831.61     2847.53    122.73 o 
 -10   6   7     2200.18     2062.68     94.96 o 
  -9   6   7     3432.41     3540.75    114.34 o 
  -8   6   7      154.40      174.15     26.58 o 
  -7   6   7     9596.11     9905.35    221.89 o 
  -6   6   7     4321.07     4331.63    108.32 o 
  -5   6   7     4188.45     4324.84    102.01 o 
  -4   6   7     4046.55     4355.74    170.56 o 
  -3   6   7     4481.84     4712.25    107.54 o 
  -2   6   7    13204.73    13105.80    374.13 o 
  -1   6   7    11306.52    11032.47    251.36 o 
   0   6   7    39098.52    38134.02    835.39 o 
   1   6   7     6996.83     6726.67    159.50 o 
   2   6   7    33985.21    33042.53   1230.07 o 
   3   6   7     2742.43     2605.39     68.23 o 
   4   6   7    22693.38    22646.79    557.78 o 
   5   6   7     8216.16     7835.88    207.39 o 
   6   6   7     9252.56     9178.68    240.93 o 
   7   6   7     4203.25     4356.99    129.26 o 
   8   6   7       55.05       26.68     25.07 o 
   9   6   7     3400.35     3589.12    115.35 o 
  10   6   7       36.87       33.65     32.80 o 
  11   6   7     3463.03     3470.53    252.84 o 
  12   6   7      932.64      944.84    120.76 o 
  13   6   7     1586.30     1749.98    181.50 o 
 -15   7   7     5530.11     5643.58    256.14 o 
 -14   7   7      201.54      121.53     66.54 o 
 -13   7   7     6156.00     5814.57    219.15 o 
 -12   7   7     1302.93     1271.88     79.91 o 
 -11   7   7     2061.46     2067.16    100.08 o 
 -10   7   7      864.83      910.50     61.53 o 
  -9   7   7     1173.44     1185.23     56.86 o 
  -8   7   7    10448.11    10730.46    273.15 o 
  -7   7   7       91.65       95.38     20.56 o 
  -6   7   7    11088.98    10947.63    267.65 o 
  -5   7   7     2467.82     2475.22     66.25 o 
  -4   7   7     3493.63     3643.24     82.87 o 
  -3   7   7     8316.08     8079.75    265.69 o 
  -2   7   7     5843.11     5823.64    204.92 o 
  -1   7   7    27807.02    27139.50    541.83 o 
   0   7   7     1574.91     1482.18     44.36 o 
   1   7   7    26219.86    26586.31    591.37 o 
   2   7   7     2288.15     2442.90     68.99 o 
   3   7   7    21441.08    21552.63    486.45 o 
   4   7   7      475.90      444.93     31.68 o 
   5   7   7    12696.21    12814.34    322.54 o 
   6   7   7     3929.38     3796.33    114.47 o 
   7   7   7     6917.48     6780.64    185.38 o 
   8   7   7     1545.53     1595.76     75.60 o 
   9   7   7       51.78       58.11     29.43 o 
  10   7   7     2621.14     2626.38    171.81 o 
  11   7   7      468.68      548.92     63.11 o 
  12   7   7     3931.31     3850.37    238.17 o 
 -15   8   7       49.98      122.82     61.94 o 
 -14   8   7      693.94      840.86     86.77 o 
 -13   8   7     3324.58     3416.62    181.74 o 
 -12   8   7      426.81      413.61     54.40 o 
 -11   8   7     6483.15     6434.10    229.26 o 
 -10   8   7      572.04      638.04     53.50 o 
  -9   8   7    17191.93    17185.92    426.68 o 
  -8   8   7      237.94      243.62     28.60 o 
  -7   8   7    26703.34    25240.87    650.65 o 
  -6   8   7      315.28      398.46     23.11 o 
  -5   8   7    13742.86    14119.73    321.10 o 
  -4   8   7      799.84      809.47     26.88 o 
  -3   8   7    11282.25    10581.77    318.25 o 
  -2   8   7     3304.30     3369.80    117.57 o 
  -1   8   7    10927.35    11128.99    267.64 o 
   0   8   7     1915.85     1941.46     51.37 o 
   1   8   7      494.84      597.03     26.32 o 
   2   8   7      451.16      464.85     25.40 o 
   3   8   7     1472.58     1622.82     57.58 o 
   4   8   7     1518.39     1448.66     54.67 o 
   5   8   7     7935.92     8003.28    210.96 o 
   6   8   7     2452.59     2265.58     81.73 o 
   7   8   7    13944.70    13632.85    350.99 o 
   8   8   7      856.00      821.77     52.03 o 
   9   8   7     6512.03     6269.18    213.78 o 
  10   8   7       13.24       16.80     44.11 o 
  11   8   7    10967.63    11394.65    412.87 o 
  12   8   7       40.72       20.59     56.26 o 
 -14   9   7      565.78      661.33    112.05 o 
 -13   9   7     9569.32     9519.35    370.54 o 
 -12   9   7      909.76      850.48     69.48 o 
 -11   9   7     2447.54     2466.62    112.83 o 
 -10   9   7       10.65       53.30     30.10 o 
  -9   9   7     2278.12     2219.33     84.06 o 
  -8   9   7       20.58       11.68     22.32 o 
  -7   9   7        1.22       30.23     20.91 o 
  -6   9   7       87.04       80.44     16.46 o 
  -5   9   7     5443.63     5174.65    125.63 o 
  -4   9   7     1562.96     1624.18     46.04 o 
  -3   9   7    10432.31    10728.25    581.04 o 
  -2   9   7     1866.13     1852.12     77.10 o 
  -1   9   7    35848.71    34291.55    754.18 o 
   0   9   7      485.81      496.43     21.84 o 
   1   9   7    20857.81    20761.32    442.84 o 
   2   9   7      759.42      837.69     29.92 o 
   3   9   7    14312.52    14783.93    370.28 o 
   4   9   7      163.19      126.66     24.49 o 
   5   9   7    18721.60    18402.06    505.15 o 
   6   9   7     1244.49     1320.29     61.16 o 
   7   9   7     4322.38     4100.65    136.31 o 
   8   9   7     1574.77     1598.20     79.77 o 
   9   9   7      502.72      610.47     51.13 o 
  10   9   7      353.89      363.48     44.86 o 
  11   9   7      131.70       94.68     68.10 o 
  12   9   7       32.49       21.22     79.08 o 
 -14  10   7     1163.45     1236.27    183.65 o 
 -13  10   7      309.42      315.16     64.48 o 
 -12  10   7      827.61      877.92    133.28 o 
 -11  10   7     4510.05     4324.10    158.46 o 
 -10  10   7     1476.45     1509.97     73.08 o 
  -9  10   7    11071.58    11604.00    298.17 o 
  -8  10   7      122.17      153.58     32.99 o 
  -7  10   7    24164.00    24145.95    622.81 o 
  -6  10   7     1655.91     1891.90     60.62 o 
  -5  10   7    16135.99    16346.38    368.28 o 
  -4  10   7     4118.74     4123.37    117.67 o 
  -3  10   7     7699.46     7651.46    239.09 o 
  -2  10   7      862.20      822.61     47.70 o 
  -1  10   7     3220.10     3200.01     81.70 o 
   0  10   7     7151.86     7106.51    173.07 o 
   1  10   7       37.63       38.48     13.17 o 
   2  10   7     6807.76     6850.50    169.73 o 
   3  10   7     1071.44      992.99     37.98 o 
   4  10   7     3355.29     3424.95    111.08 o 
   5  10   7     2374.33     2496.45    101.56 o 
   6  10   7     1149.02     1154.39     66.95 o 
   7  10   7     8448.64     9345.32    331.53 o 
   8  10   7       47.65        2.11     39.46 o 
   9  10   7     3674.86     3557.56    161.44 o 
  10  10   7      110.84       69.62     54.71 o 
  11  10   7     6916.45     7453.13    339.82 o 
 -13  11   7     3270.45     3045.95    160.93 o 
 -12  11   7     5565.04     5585.47    210.90 o 
 -11  11   7     1549.54     1539.94     85.17 o 
 -10  11   7     3609.36     3498.63    147.21 o 
  -9  11   7      867.79      860.59     64.89 o 
  -8  11   7    12092.11    12072.91    333.50 o 
  -7  11   7      314.92      265.05     31.06 o 
  -6  11   7    15916.60    15727.79    382.92 o 
  -5  11   7     1173.76     1135.38     47.50 o 
  -4  11   7    12298.41    12008.02    356.54 o 
  -3  11   7     2951.34     2846.89    156.12 o 
  -2  11   7     4896.75     5045.49    143.20 o 
  -1  11   7    20066.26    19284.75    547.17 o 
   0  11   7     1583.73     1527.71     51.70 o 
   1  11   7     1675.85     1715.77     67.85 o 
   2  11   7      965.92      968.79     47.10 o 
   3  11   7     4911.69     4909.90    147.74 o 
   4  11   7       61.72       76.66     30.88 o 
   5  11   7     5078.98     5018.40    230.67 o 
   6  11   7     4500.39     4218.73    169.07 o 
   7  11   7     2866.50     2871.67    145.02 o 
   8  11   7     5122.80     5049.05    251.93 o 
   9  11   7      294.43      323.18     70.06 o 
  10  11   7     5271.34     5339.12    222.28 o 
 -12  12   7     2694.74     2826.88    149.85 o 
 -11  12   7      373.92      456.96     76.19 o 
 -10  12   7     4055.94     4025.66    250.89 o 
  -9  12   7     1628.94     1657.49     72.10 o 
  -8  12   7      527.93      548.27     46.15 o 
  -7  12   7     1966.16     1985.38     91.14 o 
  -6  12   7     4802.82     4535.18    161.29 o 
  -5  12   7     2660.85     2402.89     94.49 o 
  -4  12   7     6526.33     6674.67    217.56 o 
  -3  12   7     1010.70      960.22     58.28 o 
  -2  12   7     6447.40     6688.66    218.43 o 
  -1  12   7       51.51       71.31     24.46 o 
   0  12   7    14264.94    14282.52    383.18 o 
   1  12   7      568.34      551.71     35.54 o 
   2  12   7    13062.45    12926.81    350.79 o 
   3  12   7      940.08     1042.18     51.62 o 
   4  12   7    13886.60    14033.53    467.44 o 
   5  12   7      692.68      768.55     62.94 o 
   6  12   7     5691.96     5648.87    214.93 o 
   7  12   7      632.94      664.11     68.14 o 
   8  12   7      766.09      719.82     84.49 o 
   9  12   7      322.73      209.96     68.68 o 
  10  12   7      796.32      842.55     87.04 o 
 -11  13   7        2.90      -46.04     58.61 o 
 -10  13   7     6290.98     6207.04    337.41 o 
  -9  13   7      280.34      215.28     50.89 o 
  -8  13   7    13119.46    13500.27    458.52 o 
  -7  13   7      101.88       87.60     39.78 o 
  -6  13   7    15407.90    15325.23    481.97 o 
  -5  13   7     1946.64     1948.44     82.36 o 
  -4  13   7    14990.06    14865.09    464.91 o 
  -3  13   7        0.80       15.78     17.93 o 
  -2  13   7     7806.86     7667.67    251.19 o 
  -1  13   7     1324.89     1251.52     63.23 o 
   0  13   7       44.18       66.11     21.62 o 
   1  13   7        5.32      -17.43     25.68 o 
   2  13   7      189.44      193.50     30.09 o 
   3  13   7      220.26      217.41     32.36 o 
   4  13   7     1084.18     1005.30     60.78 o 
   5  13   7       11.11       41.33     39.18 o 
   6  13   7     6407.60     6463.18    243.05 o 
   7  13   7        0.26       64.94     45.80 o 
   8  13   7     7515.24     7768.59    290.22 o 
   9  13   7      167.93       95.18     55.84 o 
 -10  14   7     2401.97     2321.41    160.98 o 
  -9  14   7     1194.12     1215.24     85.71 o 
  -8  14   7        8.79      -34.50     48.44 o 
  -7  14   7     4251.63     4471.11    196.73 o 
  -6  14   7      266.90      272.65     46.62 o 
  -5  14   7     1396.01     1352.31     81.96 o 
  -4  14   7     4548.75     4303.58    150.91 o 
  -3  14   7     2100.21     2184.15     87.00 o 
  -2  14   7     5309.12     5281.04    178.28 o 
  -1  14   7      222.72      183.41     28.57 o 
   0  14   7     9997.71    10235.48    303.79 o 
   1  14   7     1826.20     1867.72     90.88 o 
   2  14   7    19642.87    19230.26    660.04 o 
   3  14   7      101.37       79.67     32.78 o 
   4  14   7     7012.62     6798.65    218.76 o 
   5  14   7       20.14       -7.96     39.01 o 
   6  14   7     2738.83     2671.31    147.18 o 
   7  14   7     1403.28     1581.49     99.83 o 
   8  14   7      881.52      835.04     81.62 o 
  -9  15   7      323.91      345.71     59.22 o 
  -8  15   7     2532.16     2615.07    127.58 o 
  -7  15   7       72.53      -35.69     40.89 o 
  -6  15   7     4126.50     4131.83    184.87 o 
  -5  15   7     1373.27     1429.17     69.32 o 
  -4  15   7     8632.34     8762.87    286.42 o 
  -3  15   7     2826.75     3033.19    114.21 o 
  -2  15   7     1784.59     1879.61     80.20 o 
  -1  15   7     5127.15     5030.69    175.98 o 
   0  15   7      466.35      483.16     46.42 o 
   1  15   7     6443.34     6294.29    226.66 o 
   2  15   7      153.64       82.85     38.82 o 
   3  15   7     4530.30     4350.57    172.67 o 
   4  15   7     1750.58     1882.56     87.75 o 
   5  15   7     4882.94     5136.86    229.24 o 
   6  15   7     2692.88     2894.15    137.41 o 
   7  15   7     1722.47     1953.94    169.20 o 
  -8  16   7       12.31      -43.35     45.68 o 
  -7  16   7     3398.78     3674.75    159.17 o 
  -6  16   7       33.50       53.26     60.76 o 
  -5  16   7     5844.49     6036.09    250.51 o 
  -4  16   7      723.96      797.44     60.66 o 
  -3  16   7     4720.82     4564.73    162.50 o 
  -2  16   7      578.80      718.00     59.58 o 
  -1  16   7     2125.87     2134.64    112.26 o 
   0  16   7     1334.23     1242.56     72.45 o 
   1  16   7       58.55       69.66     45.09 o 
   2  16   7     5139.16     4803.90    187.07 o 
   3  16   7      611.24      572.21     60.06 o 
   4  16   7     1127.53     1313.24     83.97 o 
   5  16   7     2805.63     2927.16    138.03 o 
  -6  17   7       18.89        6.20     64.46 o 
  -5  17   7     1462.10     1682.26    143.06 o 
  -4  17   7      277.98      341.84     90.54 o 
  -3  17   7     4102.80     3889.39    211.63 o 
  -2  17   7       38.94        7.96     36.80 o 
  -1  17   7     5773.03     6124.79    224.14 o 
   0  17   7        3.33      -34.42     34.42 o 
   1  17   7    12882.14    13577.95    458.52 o 
   2  17   7        0.86      -37.88     37.88 o 
   3  17   7    11426.27    11490.62    395.93 o 
 -16   0   8     3002.84     3078.21    312.60 o 
 -14   0   8     1602.58     1476.62    189.70 o 
 -12   0   8     8549.55     8798.25    425.82 o 
 -10   0   8      993.97      896.88     85.86 o 
  -8   0   8     1625.40     1572.81    139.71 o 
  -6   0   8    35457.98    35358.51   1297.66 o 
  -4   0   8    64654.38    67243.73   2097.70 o 
  -2   0   8    50345.39    48355.84   1208.44 o 
   0   0   8    13329.88    12137.05    344.64 o 
   2   0   8    50982.46    53505.81   1607.30 o 
   4   0   8     6323.56     6354.71    215.94 o 
   6   0   8     1023.18     1098.72     63.68 o 
   8   0   8      286.53      329.23     46.34 o 
  10   0   8      841.13      690.99     92.56 o 
  12   0   8     3022.21     3114.30    208.47 o 
 -16   1   8      958.84      971.96    126.41 o 
 -15   1   8      294.93      293.41     69.56 o 
 -14   1   8     1909.55     1732.61    116.60 o 
 -13   1   8      682.58      688.94     65.38 o 
 -12   1   8    15494.25    14566.62    552.47 o 
 -11   1   8      964.23     1033.65     68.11 o 
 -10   1   8    21306.72    21456.01    701.21 o 
  -9   1   8       39.22       34.90     24.48 o 
  -8   1   8    19035.12    19259.02    535.55 o 
  -7   1   8       95.53       91.85     18.56 o 
  -6   1   8    29621.90    28847.85    653.96 o 
  -5   1   8     7806.71     8103.18    168.41 o 
  -4   1   8    23215.52    24467.36    508.64 o 
  -3   1   8    20152.94    22181.87    437.52 o 
  -2   1   8      299.85      315.01     15.77 o 
  -1   1   8     9213.01     9635.53    195.24 o 
   0   1   8     3678.54     3694.76     85.76 o 
   1   1   8     5739.73     5634.51    141.67 o 
   2   1   8    21301.05    20658.23    417.39 o 
   3   1   8     6010.86     6069.14    153.59 o 
   4   1   8     9909.46    10012.26    225.46 o 
   5   1   8       42.14       40.50     15.51 o 
   6   1   8    15472.79    16244.84    368.56 o 
   7   1   8      123.81      132.95     24.87 o 
   8   1   8    22862.04    23072.49    633.64 o 
   9   1   8       47.59       66.53     34.86 o 
  10   1   8    10374.67    10233.57    349.92 o 
  11   1   8      257.23      224.07     53.72 o 
  12   1   8     3248.20     3060.06    167.87 o 
  13   1   8      276.54      408.25     68.62 o 
 -16   2   8     2198.40     2372.66    189.64 o 
 -15   2   8      851.06      671.41     84.79 o 
 -14   2   8     1386.69     1415.22    172.06 o 
 -13   2   8     1372.57     1402.41    100.83 o 
 -12   2   8     2058.54     2009.35     99.64 o 
 -11   2   8    10916.00    10457.61    344.72 o 
 -10   2   8        5.53      -24.15     25.05 o 
  -9   2   8     8643.54     8427.60    278.63 o 
  -8   2   8     1028.34     1033.79     53.52 o 
  -7   2   8    11928.43    11563.03    306.43 o 
  -6   2   8    14064.17    14480.05    483.97 o 
  -5   2   8    17659.70    17800.62    354.12 o 
  -4   2   8    20854.94    21720.82    428.61 o 
  -3   2   8      740.30      699.55     33.65 o 
  -2   2   8    11904.91    12738.62    254.07 o 
  -1   2   8      774.81     1015.93     29.36 o 
   0   2   8    27624.81    27255.93    557.54 o 
   1   2   8     2358.17     2448.03     67.63 o 
   2   2   8    33798.48    32928.13    688.29 o 
   3   2   8    15010.22    13866.73    297.60 o 
   4   2   8     8798.93     8672.84    192.60 o 
   5   2   8     4276.00     3994.62    103.97 o 
   6   2   8       46.92       69.59     19.98 o 
   7   2   8     6752.01     6795.78    179.45 o 
   8   2   8      181.06      160.25     32.12 o 
   9   2   8     7952.96     8091.02    258.68 o 
  10   2   8      977.32      842.59     75.63 o 
  11   2   8     2415.50     2584.65    127.62 o 
  12   2   8     3098.07     3044.33    145.16 o 
  13   2   8     2642.30     2801.28    159.98 o 
 -16   3   8        9.14       26.50     97.62 o 
 -15   3   8     3104.02     2867.57    161.83 o 
 -14   3   8     2365.66     2398.08    184.05 o 
 -13   3   8     5308.68     5123.62    225.51 o 
 -12   3   8     4947.33     4805.61    209.96 o 
 -11   3   8     1758.11     1745.26    123.75 o 
 -10   3   8     1956.35     2032.20     88.43 o 
  -9   3   8     1817.93     1770.20     73.46 o 
  -8   3   8     2672.29     2762.26     88.71 o 
  -7   3   8     1836.82     1731.50     62.68 o 
  -6   3   8      322.46      295.10     20.51 o 
  -5   3   8    28319.70    28725.50    597.82 o 
  -4   3   8     8533.59     8640.48    227.38 o 
  -3   3   8    40214.69    40351.57    873.39 o 
  -2   3   8    14427.80    14895.67    314.31 o 
  -1   3   8    31616.22    31526.20    731.84 o 
   0   3   8     2004.74     1956.40     53.71 o 
   1   3   8    33462.83    32646.54    711.33 o 
   2   3   8      857.45      909.31     44.01 o 
   3   3   8    13038.98    12457.39    284.38 o 
   4   3   8     1319.01     1261.04     59.59 o 
   5   3   8     5715.53     6043.90    161.51 o 
   6   3   8     8912.32     8951.33    234.41 o 
   7   3   8     3198.56     3155.59    133.33 o 
   8   3   8    12297.50    11959.90    358.43 o 
   9   3   8      681.73      756.02     60.46 o 
  10   3   8     2879.70     2878.35    130.86 o 
  11   3   8     1242.42     1425.45    125.82 o 
  12   3   8       76.12       96.33     60.28 o 
  13   3   8     2477.43     2432.51    154.13 o 
 -16   4   8      344.17      371.68     77.42 o 
 -15   4   8     1439.24     1418.07    113.06 o 
 -14   4   8        4.60       34.98     51.97 o 
 -13   4   8     7606.10     7440.56    304.62 o 
 -12   4   8       88.02       65.72     37.04 o 
 -11   4   8    14418.58    14388.80    463.56 o 
 -10   4   8       49.20       90.17     29.41 o 
  -9   4   8    31566.53    31214.19    855.87 o 
  -8   4   8      859.93      871.80     41.43 o 
  -7   4   8    24252.85    24735.49    587.31 o 
  -6   4   8     2343.56     2294.49     70.54 o 
  -5   4   8    13094.33    13074.35    271.18 o 
  -4   4   8     7388.43     7672.52    166.83 o 
  -3   4   8     2875.24     2940.46     74.78 o 
  -2   4   8      137.29      171.79     13.37 o 
  -1   4   8      625.15      679.19     55.09 o 
   0   4   8     2707.96     2883.86     94.02 o 
   1   4   8     3853.93     4104.00    154.75 o 
   2   4   8      903.06      790.24     34.50 o 
   3   4   8    16840.21    16590.03    375.40 o 
   4   4   8      777.19      724.93     33.14 o 
   5   4   8    26208.54    25490.08    645.49 o 
   6   4   8      719.46      749.10     47.67 o 
   7   4   8    24610.88    24703.22    597.53 o 
   8   4   8      328.72      375.17     44.85 o 
   9   4   8    15842.47    14749.03    408.91 o 
  10   4   8      174.93      234.12     47.41 o 
  11   4   8     6950.27     7339.74    517.15 o 
  12   4   8     1046.80     1140.94    107.60 o 
  13   4   8     2106.31     2130.98    144.39 o 
 -16   5   8      623.14      764.15     93.61 o 
 -15   5   8     8802.07     8402.54    350.20 o 
 -14   5   8      294.17      270.54     87.88 o 
 -13   5   8     2904.71     2721.11    144.11 o 
 -12   5   8     1093.47     1014.91     78.98 o 
 -11   5   8      406.35      368.67     46.52 o 
 -10   5   8     1061.88      956.74     69.53 o 
  -9   5   8     1447.36     1331.54     69.55 o 
  -8   5   8      140.24      158.61     24.87 o 
  -7   5   8     5951.61     5983.95    147.56 o 
  -6   5   8     3467.93     3391.87     84.72 o 
  -5   5   8    11512.42    11220.02    266.83 o 
  -4   5   8      595.23      606.18     21.36 o 
  -3   5   8    32240.09    31699.54    658.18 o 
  -2   5   8      148.21      205.70     20.79 o 
  -1   5   8    33280.86    31283.33    692.61 o 
   0   5   8     2125.33     2260.75     65.54 o 
   1   5   8    34571.69    34103.96    751.15 o 
   2   5   8     1486.20     1407.22     49.24 o 
   3   5   8    24821.30    25084.38    653.97 o 
   4   5   8     4856.59     4498.46    117.29 o 
   5   5   8    12163.39    11770.73    357.44 o 
   6   5   8      556.48      595.57     42.27 o 
   7   5   8     1133.34     1171.06     66.93 o 
   8   5   8      115.78      191.73     36.08 o 
   9   5   8      849.50      900.84     64.96 o 
  10   5   8      473.72      475.54     56.58 o 
  11   5   8     3380.37     3618.86    190.20 o 
  12   5   8      539.04      637.30    161.00 o 
  13   5   8     3650.88     3845.82    365.88 o 
 -15   6   8     2355.70     2112.38    180.69 o 
 -14   6   8     2782.58     2628.67    146.46 o 
 -13   6   8     6115.24     5945.32    221.51 o 
 -12   6   8      544.59      539.07     57.99 o 
 -11   6   8     6943.09     7030.88    245.51 o 
 -10   6   8      178.74      246.14     39.17 o 
  -9   6   8     9203.40     8737.61    289.14 o 
  -8   6   8     3135.58     3009.30    116.62 o 
  -7   6   8    13708.21    13890.35    306.65 o 
  -6   6   8      775.84      804.47     41.52 o 
  -5   6   8     2501.23     2603.15     63.35 o 
  -4   6   8    10263.89    11165.57    255.69 o 
  -3   6   8     9311.33     9156.87    189.61 o 
  -2   6   8    10550.07    10453.49    223.05 o 
  -1   6   8     1883.13     1942.76     53.79 o 
   0   6   8     9780.21     9553.85    219.54 o 
   1   6   8     2313.16     2613.92    114.13 o 
   2   6   8    10208.99    10066.15    233.84 o 
   3   6   8     6151.25     5878.60    169.24 o 
   4   6   8     3793.81     3818.95    110.64 o 
   5   6   8    23100.52    22399.76    558.42 o 
   6   6   8     8187.96     8318.76    221.58 o 
   7   6   8    16665.75    16200.25    409.95 o 
   8   6   8        8.78        7.69     29.34 o 
   9   6   8     6240.59     6403.50    219.44 o 
  10   6   8     2690.59     2889.26    125.47 o 
  11   6   8     5381.00     5822.51    260.08 o 
  12   6   8      501.78      538.99    179.41 o 
 -15   7   8     3453.88     3546.02    183.16 o 
 -14   7   8     3766.40     3943.28    191.15 o 
 -13   7   8      832.19      958.51     95.91 o 
 -12   7   8     5129.75     5120.72    193.71 o 
 -11   7   8      138.03      200.27     41.46 o 
 -10   7   8    15423.74    14841.32    476.32 o 
  -9   7   8      750.64      714.81     50.91 o 
  -8   7   8    19752.31    19831.60    518.49 o 
  -7   7   8     2863.86     2895.16    106.05 o 
  -6   7   8    10336.27    10180.95    237.25 o 
  -5   7   8     1376.88     1296.26     37.82 o 
  -4   7   8     1767.91     1687.26     52.71 o 
  -3   7   8    15455.52    15951.11    356.58 o 
  -2   7   8     1592.92     1633.21     48.23 o 
  -1   7   8    16456.15    15687.90    353.33 o 
   0   7   8     1792.89     1800.77     52.42 o 
   1   7   8     5904.62     5743.56    140.13 o 
   2   7   8     4790.80     4875.04    130.06 o 
   3   7   8     8211.52     8229.17    280.67 o 
   4   7   8    15436.84    15039.63    429.02 o 
   5   7   8     3661.86     3713.41    110.94 o 
   6   7   8    22837.56    22695.31    563.93 o 
   7   7   8       18.20        2.85     24.87 o 
   8   7   8     7246.51     7241.50    205.22 o 
   9   7   8      166.32      184.54     37.72 o 
  10   7   8     7253.62     7165.79    275.39 o 
  11   7   8      912.98      853.39     77.95 o 
  12   7   8     2566.81     2496.65    181.89 o 
 -15   8   8        1.86       59.91     58.69 o 
 -14   8   8     6641.68     6876.09    256.34 o 
 -13   8   8       90.04      113.64     46.74 o 
 -12   8   8      642.95      655.93     61.69 o 
 -11   8   8       24.11      -27.67     34.63 o 
 -10   8   8       48.27       48.82     33.02 o 
  -9   8   8     2891.40     2979.87    109.62 o 
  -8   8   8     4534.94     4622.01    131.70 o 
  -7   8   8     6367.20     6384.08    195.16 o 
  -6   8   8     7505.56     7688.97    182.47 o 
  -5   8   8       24.37       28.49     12.34 o 
  -4   8   8    10697.49    10483.65    229.48 o 
  -3   8   8      344.04      395.07     39.78 o 
  -2   8   8    36499.74    35503.95   1123.48 o 
  -1   8   8       53.82       48.05     11.81 o 
   0   8   8    30637.29    29543.04    705.14 o 
   1   8   8     1174.78     1129.08     45.66 o 
   2   8   8    11926.90    12382.81    289.58 o 
   3   8   8       41.18       64.48     19.80 o 
   4   8   8    13780.61    13532.12    345.64 o 
   5   8   8     3174.37     3078.99     96.99 o 
   6   8   8     3767.64     3526.49    109.98 o 
   7   8   8       25.17       45.35     25.85 o 
   8   8   8      115.52      125.77     30.57 o 
   9   8   8       60.71      101.13     41.97 o 
  10   8   8     1475.38     1470.20     93.21 o 
  11   8   8     1651.08     1608.80    105.04 o 
  12   8   8     2329.02     2353.05    169.63 o 
 -14   9   8     3733.69     3643.21    190.55 o 
 -13   9   8        4.34      -30.86     42.18 o 
 -12   9   8     6416.56     6758.44    243.45 o 
 -11   9   8       11.09       55.67     36.27 o 
 -10   9   8    12261.45    11720.44    384.09 o 
  -9   9   8      502.88      500.41     38.51 o 
  -8   9   8    27055.46    26884.08    650.51 o 
  -7   9   8     2584.29     2618.07     98.04 o 
  -6   9   8    16380.51    16749.66    380.95 o 
  -5   9   8      516.70      602.35     46.09 o 
  -4   9   8     2854.77     3053.60    113.83 o 
  -3   9   8     1350.46     1276.09     62.93 o 
  -2   9   8     3689.31     3825.23    132.01 o 
  -1   9   8     1254.81     1283.59     38.79 o 
   0   9   8     3106.62     3047.15     86.51 o 
   1   9   8      889.35      897.09     35.60 o 
   2   9   8     1351.18     1356.02     52.02 o 
   3   9   8      417.15      501.66     32.27 o 
   4   9   8    13993.59    14413.55    366.45 o 
   5   9   8      140.96      166.92     33.42 o 
   6   9   8    15278.08    14711.08    406.16 o 
   7   9   8      124.36      176.63     33.05 o 
   8   9   8     8942.18     8619.91    279.85 o 
   9   9   8       61.55       55.19     51.78 o 
  10   9   8     7366.29     7645.34    287.15 o 
  11   9   8      385.15      328.47     51.55 o 
 -14  10   8     3313.10     3314.95    205.83 o 
 -13  10   8     2596.78     2695.83    147.44 o 
 -12  10   8     1293.86     1395.54     86.43 o 
 -11  10   8     1577.19     1498.83    114.25 o 
 -10  10   8      596.52      612.64     48.58 o 
  -9  10   8     5253.08     5164.68    147.40 o 
  -8  10   8      525.40      588.68     38.09 o 
  -7  10   8     3881.08     3791.95    115.96 o 
  -6  10   8     2441.02     2492.16     69.94 o 
  -5  10   8     1419.17     1392.00     47.54 o 
  -4  10   8    12408.52    13321.30    438.47 o 
  -3  10   8     1357.04     1415.73     97.49 o 
  -2  10   8    32608.56    32463.25    935.64 o 
  -1  10   8       13.61       20.86     14.57 o 
   0  10   8    30623.30    28894.28    609.86 o 
   1  10   8      669.92      704.14     28.64 o 
   2  10   8     6861.90     6706.28    181.39 o 
   3  10   8      858.97      919.95     41.29 o 
   4  10   8     6134.66     6276.68    173.58 o 
   5  10   8     3661.41     3652.04    120.97 o 
   6  10   8     1419.94     1571.98     68.82 o 
   7  10   8     4402.68     4357.11    156.48 o 
   8  10   8       22.96       65.70     29.76 o 
   9  10   8     2124.96     1993.50    116.08 o 
  10  10   8      877.45      850.40     96.10 o 
  11  10   8      949.09     1078.38    113.07 o 
 -13  11   8      926.11      895.49     73.61 o 
 -12  11   8     1106.97     1186.85     79.23 o 
 -11  11   8      425.38      415.43     51.99 o 
 -10  11   8     4672.11     4827.46    203.40 o 
  -9  11   8      325.38      303.57     37.33 o 
  -8  11   8    10529.64    10467.08    271.92 o 
  -7  11   8     8838.82     8980.80    270.95 o 
  -6  11   8     5657.98     5526.26    159.06 o 
  -5  11   8    10020.24    10016.04    269.23 o 
  -4  11   8     2274.85     2203.98    116.19 o 
  -3  11   8     6160.09     5530.53    250.58 o 
  -2  11   8       92.80      126.40     32.24 o 
  -1  11   8    14586.42    14686.20    344.10 o 
   0  11   8       12.42       12.87     13.51 o 
   1  11   8     6964.56     7134.94    187.34 o 
   2  11   8     1228.46     1294.71     78.02 o 
   3  11   8     5779.75     5367.96    178.81 o 
   4  11   8     4095.60     3943.76    143.29 o 
   5  11   8     2011.68     1924.24     99.75 o 
   6  11   8     4136.46     4049.57    194.34 o 
   7  11   8       81.66       51.24     43.64 o 
   8  11   8     1411.04     1458.70     96.28 o 
   9  11   8       77.49       45.11     49.77 o 
  10  11   8     3966.55     3696.18    202.03 o 
 -12  12   8      433.84      424.51     65.89 o 
 -11  12   8     7110.37     7184.96    256.67 o 
 -10  12   8        2.41       18.16     34.90 o 
  -9  12   8     9700.09     9671.75    309.25 o 
  -8  12   8      171.24      189.82     35.67 o 
  -7  12   8    12764.38    13000.59    378.69 o 
  -6  12   8      310.91      339.02     33.49 o 
  -5  12   8     8307.41     8522.57    235.33 o 
  -4  12   8     2545.41     2338.35    127.72 o 
  -3  12   8     4854.60     4895.94    309.38 o 
  -2  12   8     1433.72     1426.21     99.82 o 
  -1  12   8     1988.01     2018.98     69.18 o 
   0  12   8     1755.30     1806.49     66.16 o 
   1  12   8     3093.85     3132.26    101.85 o 
   2  12   8     1833.76     1680.13     88.20 o 
   3  12   8     2561.04     2604.62    127.78 o 
   4  12   8      516.25      397.49     44.51 o 
   5  12   8     7953.85     7708.48    279.18 o 
   6  12   8     1253.07     1257.71     83.79 o 
   7  12   8     7725.05     7749.27    286.64 o 
   8  12   8        3.63       -5.06     46.21 o 
   9  12   8     5896.16     5911.32    239.28 o 
 -11  13   8      702.65      805.82     96.92 o 
 -10  13   8       45.24       88.61     58.88 o 
  -9  13   8       13.37       32.44     44.50 o 
  -8  13   8      778.79      812.41     67.80 o 
  -7  13   8     3024.40     3006.55    143.93 o 
  -6  13   8      304.25      391.73     45.88 o 
  -5  13   8     7833.18     8146.33    243.83 o 
  -4  13   8        3.59      -52.06     52.06 o 
  -3  13   8    14540.78    15180.40    878.91 o 
  -2  13   8      464.04      408.84     77.55 o 
  -1  13   8    18006.62    17914.59    477.18 o 
   0  13   8     1152.78     1086.22     60.82 o 
   1  13   8    17713.52    17720.29    532.58 o 
   2  13   8      105.92       51.53     26.40 o 
   3  13   8     8811.72     8946.58    284.39 o 
   4  13   8       82.37      135.21     39.88 o 
   5  13   8     2422.84     2256.38    111.41 o 
   6  13   8       91.01      133.41     46.19 o 
   7  13   8       26.89       52.09     46.82 o 
   8  13   8       36.57       19.80     49.10 o 
 -10  14   8       82.44       42.11    105.05 o 
  -9  14   8     3995.61     3963.56    188.18 o 
  -8  14   8       26.20       60.64     40.70 o 
  -7  14   8     4391.57     4599.46    199.32 o 
  -6  14   8     1800.26     1741.73    115.63 o 
  -5  14   8     8748.76     8936.10    369.43 o 
  -4  14   8     1143.67     1018.49    115.28 o 
  -3  14   8     1508.30     1767.83    142.82 o 
  -2  14   8     3149.02     3079.19    196.23 o 
  -1  14   8      166.35      177.26     34.39 o 
   0  14   8     2394.15     2482.94     90.67 o 
   1  14   8      966.07      993.85     58.06 o 
   2  14   8      891.01      807.01     55.68 o 
   3  14   8     3229.72     3647.99    187.39 o 
   4  14   8      929.06      886.91     68.58 o 
   5  14   8     4757.62     4639.87    187.81 o 
   6  14   8        8.97       43.26     46.47 o 
   7  14   8     8379.47     8705.24    319.79 o 
  -9  15   8      131.01      193.85     79.78 o 
  -8  15   8     2349.64     2440.85    146.37 o 
  -7  15   8      858.31      920.85     74.32 o 
  -6  15   8     2624.25     2784.98    110.60 o 
  -5  15   8     3156.82     2951.70    236.17 o 
  -4  15   8     1410.08     1392.09    182.86 o 
  -3  15   8     2112.70     2093.69    160.69 o 
  -2  15   8       17.49      -53.92     53.92 o 
  -1  15   8     4189.41     4300.58    139.59 o 
   0  15   8     1338.34     1331.02     72.67 o 
   1  15   8     9061.67     8855.59    307.57 o 
   2  15   8      762.92      618.69     55.61 o 
   3  15   8     6103.14     6176.75    230.37 o 
   4  15   8     2210.18     2257.80    113.76 o 
   5  15   8      411.09      457.47     58.70 o 
   6  15   8     3404.95     3441.38    156.16 o 
  -7  16   8      862.73      889.44     72.41 o 
  -6  16   8     2548.48     2409.49    256.61 o 
  -5  16   8     1794.11     1897.77    161.12 o 
  -4  16   8     4150.77     4033.64    245.54 o 
  -3  16   8      738.02      599.65    103.23 o 
  -2  16   8     6632.90     6927.47    361.76 o 
  -1  16   8        7.93       22.34     29.18 o 
   0  16   8     9204.74     9149.96    316.33 o 
   1  16   8       32.01       57.92     41.74 o 
   2  16   8     7126.20     7072.62    256.24 o 
   3  16   8     1270.65     1280.69     81.75 o 
   4  16   8     4816.97     4834.62    210.70 o 
  -5  17   8      278.91      220.18     84.63 o 
  -4  17   8     3017.82     3396.47    224.80 o 
  -3  17   8      125.31      106.98     77.54 o 
  -2  17   8      311.88      546.40     68.69 o 
  -1  17   8        5.87       27.52     31.16 o 
   0  17   8       13.79       -2.62     33.14 o 
   1  17   8      429.11      434.06     71.48 o 
   2  17   8     2224.63     2294.28    161.93 o 
 -15   0   9     4139.54     4183.68    361.84 o 
 -13   0   9     7755.82     7574.65    480.41 o 
 -11   0   9    27540.38    25823.17   1138.30 o 
  -9   0   9     6036.43     5775.00    247.33 o 
  -7   0   9    14618.36    13424.15    507.29 o 
  -5   0   9    34014.15    33635.49   1048.56 o 
  -3   0   9       14.40       51.50     18.04 o 
  -1   0   9     4230.22     3733.05    116.61 o 
   1   0   9    52330.64    47239.02   1585.99 o 
   3   0   9    18685.64    18018.45    704.03 o 
   5   0   9    13790.99    13485.57    444.69 o 
   7   0   9    24953.64    25263.10    816.30 o 
   9   0   9     9648.93     9549.80    557.93 o 
  11   0   9     1469.64     1376.16    129.72 o 
  13   0   9      605.55      787.28    118.67 o 
 -16   1   9     1244.64     1271.75    141.16 o 
 -15   1   9      902.51     1098.57    101.58 o 
 -14   1   9      572.37      664.56     80.82 o 
 -13   1   9      588.47      590.27     63.27 o 
 -12   1   9     1363.13     1292.85     79.88 o 
 -11   1   9      735.03      662.51     56.32 o 
 -10   1   9      356.85      432.24     40.03 o 
  -9   1   9     2897.81     2945.37    103.37 o 
  -8   1   9     3368.54     3618.98    139.65 o 
  -7   1   9    16457.20    16524.21    379.79 o 
  -6   1   9     5876.56     5945.51    137.95 o 
  -5   1   9    68466.36    67819.29   1427.12 o 
  -4   1   9       12.45       20.02     11.25 o 
  -3   1   9    26097.16    24737.49    677.46 o 
  -2   1   9     2292.95     2600.28     64.04 o 
  -1   1   9    25326.01    25249.13    551.00 o 
   0   1   9      118.99      137.99     14.46 o 
   1   1   9    36091.80    35812.51    779.65 o 
   2   1   9     9094.86     9159.88    208.81 o 
   3   1   9     4517.29     4520.86    111.96 o 
   4   1   9     2565.55     2400.04     72.79 o 
   5   1   9      350.51      377.47     27.98 o 
   6   1   9     1510.75     1520.65     58.70 o 
   7   1   9     1515.89     1485.51     64.40 o 
   8   1   9     1180.48     1183.93     61.55 o 
   9   1   9     2593.07     2592.87    120.28 o 
  10   1   9      944.14     1020.52     77.42 o 
  11   1   9     3816.14     4074.61    237.47 o 
  12   1   9      297.97      357.80     64.35 o 
  13   1   9     8346.96     8432.08    312.18 o 
 -16   2   9      641.09      722.14    117.47 o 
 -15   2   9     3794.66     3716.84    191.59 o 
 -14   2   9      987.31      845.90     99.36 o 
 -13   2   9     8189.68     7677.03    314.54 o 
 -12   2   9      298.29      351.92     50.39 o 
 -11   2   9     8112.78     7879.03    354.80 o 
 -10   2   9     4160.78     4201.59    165.65 o 
  -9   2   9     5317.70     5035.37    167.67 o 
  -8   2   9     1838.82     1925.69     83.37 o 
  -7   2   9     4910.39     4579.73    158.70 o 
  -6   2   9    10380.84    10735.62    252.33 o 
  -5   2   9     7603.09     8065.98    167.55 o 
  -4   2   9    26326.55    26814.81    556.74 o 
  -3   2   9      409.25      439.41     27.28 o 
  -2   2   9     8926.19     8047.55    164.23 o 
  -1   2   9     3783.75     3913.04     96.00 o 
   0   2   9    51451.29    52327.14   1021.48 o 
   1   2   9     5287.01     5311.65    132.37 o 
   2   2   9     4266.13     4350.81    102.47 o 
   3   2   9     8066.72     8017.81    178.39 o 
   4   2   9      333.56      338.24     23.90 o 
   5   2   9    12982.65    13127.41    323.91 o 
   6   2   9       30.01       80.14     23.27 o 
   7   2   9    17900.13    17624.87    467.63 o 
   8   2   9     1527.72     1589.85     83.80 o 
   9   2   9     3513.34     3544.32    174.50 o 
  10   2   9     1632.57     1759.89    177.70 o 
  11   2   9      640.06      650.86     70.28 o 
  12   2   9     2510.40     2670.13    175.14 o 
  13   2   9       56.89       59.50     67.15 o 
 -16   3   9     2555.51     2424.34    154.36 o 
 -15   3   9      967.98      885.10    104.63 o 
 -14   3   9     4538.97     4433.41    209.79 o 
 -13   3   9      348.43      355.54     61.31 o 
 -12   3   9    11636.72    11483.42    659.91 o 
 -11   3   9        6.82       37.92     29.82 o 
 -10   3   9    14280.19    14044.10    402.86 o 
  -9   3   9      862.01      798.82     48.37 o 
  -8   3   9    10372.39    10169.51    328.02 o 
  -7   3   9     8812.94     8887.80    345.08 o 
  -6   3   9    10320.48    10695.30    236.25 o 
  -5   3   9     3208.69     3287.91     80.44 o 
  -4   3   9      579.50      624.75     36.17 o 
  -3   3   9     1195.34     1128.91     35.10 o 
  -2   3   9       62.92       62.03     12.24 o 
  -1   3   9     4475.59     4561.57    104.11 o 
   0   3   9    19098.16    18650.14    409.03 o 
   1   3   9     9246.32     8901.19    184.87 o 
   2   3   9    25997.73    24846.95    555.40 o 
   3   3   9    17456.84    16846.04    397.28 o 
   4   3   9    24430.51    23353.70    495.08 o 
   5   3   9      193.33      206.24     22.51 o 
   6   3   9    11467.25    11077.57    262.69 o 
   7   3   9     1506.99     1399.95     60.25 o 
   8   3   9    19423.28    19344.67    482.73 o 
   9   3   9     1551.60     1621.90    111.28 o 
  10   3   9     3826.27     3756.04    213.11 o 
  11   3   9     1756.21     1781.01    148.93 o 
  12   3   9     1909.18     1877.73    219.02 o 
  13   3   9     2682.91     2797.86    149.39 o 
 -16   4   9     2771.99     2917.00    203.98 o 
 -15   4   9      118.14       85.67     62.98 o 
 -14   4   9     1784.37     1869.04    120.87 o 
 -13   4   9      134.94      138.63     52.52 o 
 -12   4   9       69.25       44.40     37.08 o 
 -11   4   9     1335.60     1386.63    102.06 o 
 -10   4   9     3709.15     3580.09    124.17 o 
  -9   4   9     1163.95     1235.86     60.85 o 
  -8   4   9    14112.99    13840.18    506.71 o 
  -7   4   9     2512.85     2477.33     75.73 o 
  -6   4   9    20971.74    20020.94    517.59 o 
  -5   4   9      158.57      198.06     17.10 o 
  -4   4   9    29037.96    29014.82    677.70 o 
  -3   4   9     2261.42     2418.66     71.49 o 
  -2   4   9    28211.94    27787.12    661.27 o 
  -1   4   9      828.73      833.57     37.04 o 
   0   4   9    25415.15    25127.53    525.02 o 
   1   4   9      683.24      723.77     28.32 o 
   2   4   9    14682.50    14549.48    377.61 o 
   3   4   9     3587.91     3642.95     95.84 o 
   4   4   9     4555.12     4347.85    120.79 o 
   5   4   9     1154.93     1210.10     47.44 o 
   6   4   9      321.50      336.35     46.17 o 
   7   4   9      666.17      669.46     53.50 o 
   8   4   9     3018.89     2826.41    128.44 o 
   9   4   9      933.66      919.31     67.59 o 
  10   4   9     7036.92     7047.58    242.58 o 
  11   4   9      238.83      244.33     76.01 o 
  12   4   9     5844.11     5701.77    270.36 o 
 -16   5   9     4218.91     4405.81    219.86 o 
 -15   5   9       76.88      156.07     65.81 o 
 -14   5   9     8256.80     8538.37    402.15 o 
 -13   5   9      298.91      285.26     50.98 o 
 -12   5   9    12791.50    12762.63    420.77 o 
 -11   5   9     2207.24     2268.04    105.35 o 
 -10   5   9    15120.98    15001.99    479.91 o 
  -9   5   9      370.24      381.54     37.84 o 
  -8   5   9    17532.72    17745.13    467.17 o 
  -7   5   9       85.17       95.72     18.56 o 
  -6   5   9     1241.71     1305.64     48.99 o 
  -5   5   9       73.43      114.36     15.05 o 
  -4   5   9      901.03     1027.65     39.72 o 
  -3   5   9     8027.78     8347.32    181.59 o 
  -2   5   9     2122.35     2237.88     60.89 o 
  -1   5   9     2788.31     2806.76     68.96 o 
   0   5   9     4937.31     5056.78    116.08 o 
   1   5   9     2070.42     2055.78     74.41 o 
   2   5   9    16380.93    16430.12    370.23 o 
   3   5   9       73.87      103.32     20.60 o 
   4   5   9    36400.74    35425.22    922.87 o 
   5   5   9      909.25      918.87     49.69 o 
   6   5   9    29560.66    28579.33    747.41 o 
   7   5   9      675.40      643.23     48.60 o 
   8   5   9    12546.28    13241.03    504.99 o 
   9   5   9     1989.95     1972.04     96.81 o 
  10   5   9     4930.25     5281.37    194.22 o 
  11   5   9      380.06      392.42     74.45 o 
  12   5   9      958.30     1235.11    112.07 o 
 -15   6   9     2235.83     2160.25    207.24 o 
 -14   6   9      531.93      620.95     76.77 o 
 -13   6   9     4297.64     4226.61    196.49 o 
 -12   6   9        1.26       23.53     37.49 o 
 -11   6   9     7022.73     7470.79    259.12 o 
 -10   6   9     1151.55     1142.93     68.45 o 
  -9   6   9     3841.52     3768.91    190.61 o 
  -8   6   9     4009.62     4072.80    125.80 o 
  -7   6   9     3359.90     3226.17    102.51 o 
  -6   6   9    10586.62    10743.50    276.06 o 
  -5   6   9      366.48      372.53     24.60 o 
  -4   6   9    13564.43    13558.49    316.01 o 
  -3   6   9      402.40      426.60     20.01 o 
  -2   6   9    30653.02    30020.14    654.40 o 
  -1   6   9       31.88       57.50     28.77 o 
   0   6   9    17002.43    16622.69    373.45 o 
   1   6   9     1604.61     1711.79     54.56 o 
   2   6   9     7699.07     7273.54    174.85 o 
   3   6   9    13830.62    13108.92    361.82 o 
   4   6   9     6217.29     6038.59    178.30 o 
   5   6   9    10398.01    10698.30    297.83 o 
   6   6   9       11.90       21.75     27.21 o 
   7   6   9     8637.08     8380.29    244.63 o 
   8   6   9     2623.01     2189.69     99.93 o 
   9   6   9     2342.99     2475.99    111.41 o 
  10   6   9     4590.33     4541.22    172.84 o 
  11   6   9     1148.53     1124.27    102.68 o 
  12   6   9     5685.30     5678.96    469.83 o 
 -15   7   9     1124.51     1165.12    102.32 o 
 -14   7   9     2804.27     2757.12    132.97 o 
 -13   7   9      459.55      392.13     78.14 o 
 -12   7   9     1792.59     1706.57     93.91 o 
 -11   7   9     1947.98     1994.08     98.34 o 
 -10   7   9    10790.97    10113.50    355.21 o 
  -9   7   9     8718.90     8519.83    283.85 o 
  -8   7   9     5146.31     4817.47    143.82 o 
  -7   7   9    10353.88    10291.36    297.52 o 
  -6   7   9      218.87      202.81     20.63 o 
  -5   7   9     9293.96     8965.19    189.87 o 
  -4   7   9     1487.25     1516.42     42.87 o 
  -3   7   9    18327.56    17596.92    355.79 o 
  -2   7   9       49.45       61.68     10.89 o 
  -1   7   9    16111.51    15437.10    346.01 o 
   0   7   9     4719.92     4814.27    119.07 o 
   1   7   9     7980.04     7610.67    194.27 o 
   2   7   9     3824.40     3858.54    109.36 o 
   3   7   9     6589.18     6536.01    263.78 o 
   4   7   9    14002.94    13334.37    340.23 o 
   5   7   9     7053.71     6756.52    184.15 o 
   6   7   9     7128.48     7299.36    199.52 o 
   7   7   9      549.75      537.46     42.03 o 
   8   7   9     1684.12     1718.33     78.37 o 
   9   7   9     4474.64     4407.83    150.79 o 
  10   7   9     2745.44     3012.74    132.13 o 
  11   7   9     5176.28     5407.50    226.62 o 
  12   7   9      244.34      212.37     76.72 o 
 -15   8   9     5051.34     5000.14    232.37 o 
 -14   8   9      397.69      461.86    110.29 o 
 -13   8   9     7807.49     7825.86    286.98 o 
 -12   8   9       50.16       44.45     40.08 o 
 -11   8   9     8661.11     8661.57    296.31 o 
 -10   8   9      482.82      526.90     51.17 o 
  -9   8   9    23013.71    22818.22    714.22 o 
  -8   8   9       16.66       15.44     24.09 o 
  -7   8   9     7741.27     8051.20    222.01 o 
  -6   8   9     1003.91      947.84     35.72 o 
  -5   8   9      520.63      565.98     30.33 o 
  -4   8   9     3730.33     3596.23    100.21 o 
  -3   8   9      172.17      147.69     24.83 o 
  -2   8   9     9369.28     9109.96    225.94 o 
  -1   8   9     4498.79     4329.23    108.91 o 
   0   8   9       63.76       60.03     15.90 o 
   1   8   9     7265.98     7612.15    195.14 o 
   2   8   9      473.05      535.20     36.15 o 
   3   8   9    25369.44    24431.80    605.99 o 
   4   8   9       25.45        7.44     21.83 o 
   5   8   9    30530.65    28646.02    707.90 o 
   6   8   9       73.29       36.70     25.66 o 
   7   8   9     8444.62     8645.86    233.92 o 
   8   8   9       89.54       29.44     32.44 o 
   9   8   9     7811.29     7838.68    367.08 o 
  10   8   9      146.07      236.81     67.57 o 
  11   8   9     4022.31     4421.27    195.01 o 
 -14   9   9      734.98      761.24     74.27 o 
 -13   9   9      108.71       77.58     58.43 o 
 -12   9   9      373.21      328.42     50.89 o 
 -11   9   9       45.68       -7.94     35.40 o 
 -10   9   9      257.70      245.70     42.35 o 
  -9   9   9     4018.13     3967.90    150.14 o 
  -8   9   9      166.96      186.47     31.72 o 
  -7   9   9    11339.82    10949.23    295.21 o 
  -6   9   9       23.79       26.92     15.17 o 
  -5   9   9    12735.78    13567.01    294.58 o 
  -4   9   9      172.56      201.81     33.07 o 
  -3   9   9    39743.24    38917.25   1119.44 o 
  -2   9   9       54.54       70.09     27.97 o 
  -1   9   9    39500.08    38438.25    866.32 o 
   0   9   9       90.15      106.66     16.83 o 
   1   9   9     9420.30     9277.04    232.20 o 
   2   9   9      151.49      130.66     23.17 o 
   3   9   9     4177.77     3769.70    112.66 o 
   4   9   9       16.68       37.40     23.34 o 
   5   9   9      301.33      310.30     32.39 o 
   6   9   9      916.28      955.28     60.40 o 
   7   9   9     1270.40     1310.49     70.45 o 
   8   9   9      373.71      303.38     44.97 o 
   9   9   9     2263.47     2285.17    118.76 o 
  10   9   9        5.76      -40.22     40.22 o 
  11   9   9     4594.11     4596.13    199.44 o 
 -13  10   9     4725.33     4554.27    220.76 o 
 -12  10   9       86.84       11.87     39.38 o 
 -11  10   9     3025.64     2958.82    128.61 o 
 -10  10   9       35.60       46.46     34.34 o 
  -9  10   9    14116.19    14163.53    417.12 o 
  -8  10   9     5775.29     5780.38    160.89 o 
  -7  10   9     7004.77     7400.86    311.10 o 
  -6  10   9     3873.78     3924.70    110.41 o 
  -5  10   9     1301.82     1381.34     52.18 o 
  -4  10   9     3352.47     3036.64    117.19 o 
  -3  10   9      246.42      330.72     37.57 o 
  -2  10   9     4518.77     4569.49    265.99 o 
  -1  10   9     4030.49     4163.34    106.73 o 
   0  10   9     1874.82     2064.65     64.57 o 
   1  10   9     6249.23     6108.81    154.03 o 
   2  10   9     2353.53     2365.97     92.13 o 
   3  10   9    18441.54    18278.94    468.12 o 
   4  10   9     2522.49     2483.53     91.33 o 
   5  10   9    13123.27    12827.58    364.23 o 
   6  10   9      374.05      377.09     47.90 o 
   7  10   9     3440.27     3456.85    149.23 o 
   8  10   9      388.63      463.61     48.14 o 
   9  10   9     5263.27     5253.14    209.42 o 
  10  10   9      716.18      749.35     98.02 o 
 -13  11   9      436.93      531.71     72.77 o 
 -12  11   9     4016.23     4053.92    188.46 o 
 -11  11   9       81.17       25.66     39.01 o 
 -10  11   9     5805.36     5597.02    205.43 o 
  -9  11   9      602.93      656.22     50.53 o 
  -8  11   9     3735.81     3836.46    128.97 o 
  -7  11   9     2488.43     2581.50     87.49 o 
  -6  11   9     2047.16     2221.12    100.52 o 
  -5  11   9     8347.54     7394.68    236.79 o 
  -4  11   9     2189.51     2164.05    118.41 o 
  -3  11   9    17059.87    16652.60    560.43 o 
  -2  11   9      409.27      398.02     44.98 o 
  -1  11   9    11493.05    11672.90    324.60 o 
   0  11   9     5687.73     5761.58    157.52 o 
   1  11   9     3950.97     3829.69    112.08 o 
   2  11   9     6628.41     6542.01    177.04 o 
   3  11   9      313.70      345.09     34.13 o 
   4  11   9     7746.93     7506.03    210.18 o 
   5  11   9      124.64      110.68     27.35 o 
   6  11   9     7561.25     7400.52    270.89 o 
   7  11   9      197.17      251.39     54.41 o 
   8  11   9     2854.18     2684.50    135.46 o 
   9  11   9     1002.30      913.07    166.01 o 
 -12  12   9       25.73        1.18     40.96 o 
 -11  12   9      861.82      940.19     80.25 o 
 -10  12   9       51.92       46.66     43.52 o 
  -9  12   9      627.65      666.45     62.41 o 
  -8  12   9     4614.65     4386.26    158.07 o 
  -7  12   9     2794.12     2490.91     92.44 o 
  -6  12   9    13300.68    12982.92    352.56 o 
  -5  12   9      128.26      123.99     28.62 o 
  -4  12   9    16392.76    15854.06    608.88 o 
  -3  12   9       29.65       -5.20     31.61 o 
  -2  12   9    28447.93    27016.34    746.26 o 
  -1  12   9        5.35       -9.76     14.05 o 
   0  12   9     6356.30     6237.17    202.51 o 
   1  12   9       90.42      132.16     49.37 o 
   2  12   9     6674.30     6822.20    221.23 o 
   3  12   9     2872.89     2752.58    109.73 o 
   4  12   9      163.62      181.19     38.47 o 
   5  12   9     1344.20     1302.43     92.97 o 
   6  12   9     1274.20     1465.31    117.39 o 
   7  12   9      855.63      767.52     73.50 o 
   8  12   9      553.73      485.40     68.46 o 
   9  12   9     1186.68     1112.39    121.00 o 
 -11  13   9      257.33      334.93     90.04 o 
 -10  13   9     4150.32     4347.47    195.06 o 
  -9  13   9       12.00      -29.83     34.97 o 
  -8  13   9     4184.87     4269.32    155.53 o 
  -7  13   9      177.77      195.58     27.21 o 
  -6  13   9     6297.35     6586.44    199.74 o 
  -5  13   9      154.55      282.25     42.24 o 
  -4  13   9     1065.55     1030.42    111.81 o 
  -3  13   9      138.83      143.97    121.42 o 
  -2  13   9      916.40     1064.11    105.44 o 
  -1  13   9       85.93      129.02     19.74 o 
   0  13   9     3859.72     3785.63    118.55 o 
   1  13   9      169.87      188.25     34.09 o 
   2  13   9     9106.80     9057.29    287.78 o 
   3  13   9      262.76      293.84     41.72 o 
   4  13   9     8447.26     8301.51    295.28 o 
   5  13   9      837.04      916.99     79.96 o 
   6  13   9    10315.19    10239.67    360.25 o 
   7  13   9       21.37       50.52     49.11 o 
   8  13   9     4871.59     4897.10    260.76 o 
 -10  14   9      586.21      656.20    188.97 o 
  -9  14   9      473.33      538.33     73.80 o 
  -8  14   9     2059.03     2282.19    138.09 o 
  -7  14   9      199.12      171.87     42.40 o 
  -6  14   9     8632.89     8590.04    436.36 o 
  -5  14   9      248.65      290.73     58.17 o 
  -4  14   9    10561.47    10145.11    498.43 o 
  -3  14   9      353.58      600.35    101.64 o 
  -2  14   9     8844.79     9371.11    386.26 o 
  -1  14   9     1037.41     1085.82     48.76 o 
   0  14   9    10703.99    10527.44    289.59 o 
   1  14   9     2796.41     2666.62    107.21 o 
   2  14   9     6398.68     6463.46    261.91 o 
   3  14   9      550.90      548.20     55.65 o 
   4  14   9     1084.02     1003.23     72.83 o 
   5  14   9     1508.87     1395.62     89.11 o 
   6  14   9      489.86      286.03     57.59 o 
   7  14   9      502.58      669.84     75.62 o 
  -9  15   9      906.62      766.70     82.61 o 
  -8  15   9      830.78      767.74    150.08 o 
  -7  15   9     2525.44     2625.98    131.86 o 
  -6  15   9     3094.67     3381.75    225.87 o 
  -5  15   9     4701.19     5600.29    311.67 o 
  -4  15   9       31.59       54.82     38.53 o 
  -3  15   9     3644.15     3749.49    242.34 o 
  -2  15   9      168.89      120.60     42.71 o 
  -1  15   9     4847.71     4537.72    144.60 o 
   0  15   9     1263.11     1318.87     72.45 o 
   1  15   9     2328.81     2400.54    101.94 o 
   2  15   9     2802.65     2743.47    123.31 o 
   3  15   9     1131.02     1224.99     79.07 o 
   4  15   9     1957.02     2014.88    105.77 o 
   5  15   9      166.43      201.52     52.80 o 
  -7  16   9     1804.55     2287.27    185.75 o 
  -6  16   9     1593.53     1679.79    161.03 o 
  -5  16   9      728.19      792.31    114.80 o 
  -4  16   9      879.58      973.61    123.49 o 
  -3  16   9       17.16      -10.21     73.56 o 
  -2  16   9      157.47       40.66     46.24 o 
  -1  16   9      755.59      771.02     74.68 o 
   0  16   9     2457.52     2483.52    128.66 o 
   1  16   9     3099.77     3054.00    130.81 o 
   2  16   9     1465.99     1448.76     85.20 o 
   3  16   9     5448.35     5492.20    213.17 o 
   4  16   9       25.58       45.06     44.35 o 
  -4  17   9       17.18      -70.78     70.78 o 
  -3  17   9     5892.86     6064.47    354.09 o 
  -2  17   9       41.22       23.32     43.62 o 
  -1  17   9     6061.37     6579.03    292.69 o 
   0  17   9       61.06       21.10     49.03 o 
   1  17   9     7187.32     7544.73    272.31 o 
 -16   0  10       66.46       90.04    109.14 o 
 -14   0  10       11.89       45.83     64.98 o 
 -12   0  10     5686.03     5106.36    422.83 o 
 -10   0  10     3208.50     2839.55    168.96 o 
  -8   0  10    13134.82    13110.80    589.44 o 
  -6   0  10    49570.54    48712.52   1521.10 o 
  -4   0  10    37055.19    36616.29   1147.25 o 
  -2   0  10    61176.92    64096.14   1983.02 o 
   0   0  10    22163.69    21378.64    678.07 o 
   2   0  10     2916.19     2773.82    105.16 o 
   4   0  10     4548.71     4477.67    287.60 o 
   6   0  10     5277.03     5358.99    221.37 o 
   8   0  10     9229.69     9278.20    458.26 o 
  10   0  10     5035.37     5201.91    424.08 o 
  12   0  10     5578.63     5915.46    331.69 o 
 -16   1  10     2590.49     2604.28    290.05 o 
 -15   1  10        3.49       24.65     73.61 o 
 -14   1  10     5443.74     5691.50    271.69 o 
 -13   1  10      353.49      362.74     54.70 o 
 -12   1  10    14451.19    14776.37    479.47 o 
 -11   1  10     1142.10     1181.94     73.27 o 
 -10   1  10     3400.93     3692.08    127.12 o 
  -9   1  10      237.45      252.78     31.91 o 
  -8   1  10     5988.23     5479.10    215.91 o 
  -7   1  10     3182.87     3141.18    122.05 o 
  -6   1  10     4181.77     4655.89    200.56 o 
  -5   1  10     4886.91     4976.18    154.63 o 
  -4   1  10       40.79       29.94     13.43 o 
  -3   1  10     6258.94     6701.38    148.27 o 
  -2   1  10    16166.66    16064.49    339.88 o 
  -1   1  10     6788.98     6768.98    148.89 o 
   0   1  10    38001.91    36061.29    794.56 o 
   1   1  10      968.14      945.41     35.05 o 
   2   1  10    38458.30    37863.97    823.44 o 
   3   1  10      702.61      672.20     37.73 o 
   4   1  10    11255.39    11244.68    264.54 o 
   5   1  10      285.20      314.57     29.80 o 
   6   1  10    21106.85    20659.19    500.52 o 
   7   1  10      616.72      662.51     43.88 o 
   8   1  10     6978.93     7069.18    209.91 o 
   9   1  10     1872.61     1737.23    112.62 o 
  10   1  10       83.18       88.54     45.32 o 
  11   1  10      590.32      576.55     70.89 o 
  12   1  10        8.01       23.89     51.71 o 
 -16   2  10      242.48      112.53     66.83 o 
 -15   2  10     1527.44     1590.70    118.71 o 
 -14   2  10      209.99      147.80     56.12 o 
 -13   2  10     5289.75     5587.09    210.99 o 
 -12   2  10      646.59      694.27     67.16 o 
 -11   2  10     2015.07     1894.61     83.60 o 
 -10   2  10     1737.08     1678.65     75.15 o 
  -9   2  10     3202.03     3382.97    206.11 o 
  -8   2  10    15755.41    14859.25    993.20 o 
  -7   2  10    10610.73    10171.55    307.98 o 
  -6   2  10    20605.93    21397.66    460.94 o 
  -5   2  10       48.89       54.94     12.89 o 
  -4   2  10    21070.48    22334.91    468.48 o 
  -3   2  10     2530.11     2558.38     68.88 o 
  -2   2  10    10486.86    11142.78    239.48 o 
  -1   2  10     7188.07     7191.90    150.13 o 
   0   2  10    24368.45    24260.10    508.45 o 
   1   2  10    47894.93    48861.27   1138.04 o 
   2   2  10     4087.15     4100.62    103.46 o 
   3   2  10    18131.13    17633.11    378.43 o 
   4   2  10      375.68      339.94     30.18 o 
   5   2  10     7745.52     8107.38    197.44 o 
   6   2  10     2331.04     2731.63     99.52 o 
   7   2  10     3261.20     3175.88    109.71 o 
   8   2  10     3841.56     3706.19    134.28 o 
   9   2  10      555.94      463.31     47.63 o 
  10   2  10     3781.58     3849.46    178.35 o 
  11   2  10      505.47      423.79     72.58 o 
  12   2  10     5234.23     5039.90    278.32 o 
 -16   3  10      946.23     1143.14    110.44 o 
 -15   3  10      141.57       96.41     59.07 o 
 -14   3  10     2525.41     2216.58    133.01 o 
 -13   3  10      714.53      603.76     71.84 o 
 -12   3  10     4943.88     4965.36    188.93 o 
 -11   3  10     5430.81     5376.64    194.86 o 
 -10   3  10     4718.82     4528.98    150.22 o 
  -9   3  10     7989.22     8277.76    246.49 o 
  -8   3  10      838.60      952.54     55.80 o 
  -7   3  10    14794.24    15154.76    584.33 o 
  -6   3  10      123.52      127.20     17.45 o 
  -5   3  10    36015.54    36918.82    815.56 o 
  -4   3  10      133.90      150.88     16.20 o 
  -3   3  10    18759.16    18401.18    384.05 o 
  -2   3  10     4871.29     4755.58    109.43 o 
  -1   3  10    23869.11    23907.32    499.87 o 
   0   3  10     5825.23     5517.82    143.87 o 
   1   3  10     7266.83     7299.73    182.52 o 
   2   3  10     1922.83     1864.27     74.93 o 
   3   3  10      450.75      488.89     29.15 o 
   4   3  10     2323.59     2439.67     77.07 o 
   5   3  10     1084.71     1136.68     50.60 o 
   6   3  10     3157.44     3200.76    110.33 o 
   7   3  10     7998.20     7775.96    255.66 o 
   8   3  10     2556.32     2616.64     92.72 o 
   9   3  10     9782.72    10023.41    293.31 o 
  10   3  10      695.69      834.75     77.47 o 
  11   3  10     4871.95     4809.22    238.06 o 
  12   3  10      649.44      459.09     73.01 o 
 -16   4  10      145.10      209.17     71.25 o 
 -15   4  10     7085.79     6939.04    301.15 o 
 -14   4  10        5.46      -20.15     46.91 o 
 -13   4  10     8181.48     8051.12    460.87 o 
 -12   4  10      504.01      640.95     60.99 o 
 -11   4  10    11731.03    11482.58    378.43 o 
 -10   4  10      163.96      240.55     39.25 o 
  -9   4  10     6862.75     7098.92    343.29 o 
  -8   4  10    12461.46    12043.99    425.99 o 
  -7   4  10     3542.14     3838.94    132.13 o 
  -6   4  10      345.12      381.93     25.52 o 
  -5   4  10      216.92      174.06     17.19 o 
  -4   4  10       13.62       40.14     13.85 o 
  -3   4  10    11653.80    11918.08    263.23 o 
  -2   4  10     1009.03     1088.07     46.90 o 
  -1   4  10     9831.06     9725.79    224.97 o 
   0   4  10        7.58       10.80     13.01 o 
   1   4  10    24592.98    23986.92    542.73 o 
   2   4  10     7362.77     7523.08    190.56 o 
   3   4  10    33529.09    33114.31    734.67 o 
   4   4  10       41.55       64.23     19.89 o 
   5   4  10    27865.51    26030.86    688.79 o 
   6   4  10     1054.01     1002.07     55.20 o 
   7   4  10    14304.71    13532.95    374.58 o 
   8   4  10       83.33       85.57     34.99 o 
   9   4  10     3165.91     3254.68    120.53 o 
  10   4  10       45.26       71.19     43.47 o 
  11   4  10     1040.66      982.05     86.57 o 
  12   4  10      405.25      594.19     86.25 o 
 -15   5  10      191.13      303.19     70.83 o 
 -14   5  10      677.00      662.12     80.71 o 
 -13   5  10      417.50      436.48     56.43 o 
 -12   5  10       40.16       18.70     38.40 o 
 -11   5  10     3873.80     4030.30    157.36 o 
 -10   5  10     2161.24     2039.39     95.01 o 
  -9   5  10    12763.65    12238.44    352.64 o 
  -8   5  10      218.81      209.73     33.46 o 
  -7   5  10    22028.91    20782.47    617.81 o 
  -6   5  10       79.77       74.40     19.63 o 
  -5   5  10    24187.18    24555.36    515.54 o 
  -4   5  10     6468.83     6785.24    150.85 o 
  -3   5  10    25278.12    24451.02    508.79 o 
  -2   5  10      276.15      326.83     19.53 o 
  -1   5  10    17690.47    17624.80    419.38 o 
   0   5  10      910.37      923.05     32.63 o 
   1   5  10     4179.69     4094.79    142.77 o 
   2   5  10    10671.50     9919.01    246.89 o 
   3   5  10     1193.59     1179.38     49.16 o 
   4   5  10     1868.17     1824.88     82.82 o 
   5   5  10     1607.30     1610.33     69.71 o 
   6   5  10      917.89      988.01     71.63 o 
   7   5  10     7101.63     6588.88    222.21 o 
   8   5  10       67.94       76.12     38.31 o 
   9   5  10     8879.41     9118.81    350.27 o 
  10   5  10       83.66       75.88     41.80 o 
  11   5  10    11752.42    11474.95    409.74 o 
  12   5  10      839.62      901.64     90.17 o 
 -15   6  10     5186.22     4835.30    276.30 o 
 -14   6  10       56.32       24.72     46.08 o 
 -13   6  10     6076.35     6033.63    224.31 o 
 -12   6  10      809.15      684.65     62.45 o 
 -11   6  10    11116.44    10798.80    359.49 o 
 -10   6  10     9597.20     9091.57    319.19 o 
  -9   6  10     6051.07     6203.28    216.02 o 
  -8   6  10     1382.10     1248.57     73.23 o 
  -7   6  10       37.57       68.70     23.37 o 
  -6   6  10     8459.55     8541.20    214.16 o 
  -5   6  10      372.45      395.76     26.45 o 
  -4   6  10     5018.83     4946.28    136.89 o 
  -3   6  10     4299.71     4457.70    104.06 o 
  -2   6  10    12085.09    11579.10    248.09 o 
  -1   6  10    11531.63    11016.69    238.72 o 
   0   6  10     3213.70     3321.25    110.73 o 
   1   6  10    11061.65    11173.65    257.56 o 
   2   6  10       29.20       23.06     21.11 o 
   3   6  10    22248.75    20562.82    548.57 o 
   4   6  10      857.94      863.82     49.18 o 
   5   6  10    17660.28    17219.02    466.21 o 
   6   6  10      764.24      871.79     53.83 o 
   7   6  10     4464.81     4453.38    161.63 o 
   8   6  10     4849.55     4688.24    172.35 o 
   9   6  10     2795.34     3183.05    134.46 o 
  10   6  10     4263.94     4895.45    186.78 o 
  11   6  10      451.18      556.42     86.08 o 
 -15   7  10      112.74       48.65     56.92 o 
 -14   7  10     4215.88     4006.16    169.67 o 
 -13   7  10       96.06       92.46     47.46 o 
 -12   7  10     5837.36     5589.68    208.44 o 
 -11   7  10      364.61      372.86     48.05 o 
 -10   7  10     6216.29     6205.95    218.68 o 
  -9   7  10     3392.19     3441.21    134.54 o 
  -8   7  10     3653.40     3363.88    128.72 o 
  -7   7  10     6336.27     6213.56    188.46 o 
  -6   7  10      346.10      379.29     24.49 o 
  -5   7  10     4271.68     4419.26    122.79 o 
  -4   7  10     4270.76     4261.23    105.48 o 
  -3   7  10    19137.95    19453.56    394.02 o 
  -2   7  10     7774.57     7993.11    227.42 o 
  -1   7  10     2555.74     2518.12     64.90 o 
   0   7  10     5878.66     5908.95    155.20 o 
   1   7  10       92.89      106.89     19.80 o 
   2   7  10    12629.34    12319.26    334.72 o 
   3   7  10      919.82     1001.99     51.77 o 
   4   7  10    23219.86    23270.56    581.98 o 
   5   7  10     2600.91     2710.20     98.36 o 
   6   7  10    13728.29    13922.07    397.43 o 
   7   7  10      666.13      655.63     83.03 o 
   8   7  10     4462.26     4231.90    159.53 o 
   9   7  10     2290.32     2412.40    112.56 o 
  10   7  10     1615.26     1572.01    107.78 o 
  11   7  10     3749.09     3471.44    234.54 o 
 -14   8  10        4.05      -15.11     45.86 o 
 -13   8  10       23.88      -40.07     42.21 o 
 -12   8  10      852.79      766.61     66.09 o 
 -11   8  10      574.51      556.54     56.48 o 
 -10   8  10     8066.95     7535.09    260.43 o 
  -9   8  10      882.72      893.08     59.08 o 
  -8   8  10    17643.81    17653.28    556.29 o 
  -7   8  10      941.55      937.37     49.55 o 
  -6   8  10    14781.06    15179.78    329.94 o 
  -5   8  10     1411.61     1594.69     49.18 o 
  -4   8  10    26493.49    26275.33    632.86 o 
  -3   8  10     1378.72     1301.89     39.72 o 
  -2   8  10    27606.71    27247.70    604.45 o 
  -1   8  10     2477.41     2473.13     76.87 o 
   0   8  10     2389.28     2427.92     87.47 o 
   1   8  10       33.49       45.21     20.84 o 
   2   8  10     2580.39     2603.22     97.78 o 
   3   8  10     5111.35     5112.00    142.59 o 
   4   8  10        9.68       14.96     23.34 o 
   5   8  10      986.21     1042.40     56.83 o 
   6   8  10     5068.06     4797.56    142.52 o 
   7   8  10     1085.99     1078.20     60.74 o 
   8   8  10     5948.86     5972.92    190.83 o 
   9   8  10       48.53       66.34     41.47 o 
  10   8  10    11223.44    11562.70    422.02 o 
  11   8  10       85.58       87.76     54.67 o 
 -14   9  10     5968.11     6126.85    233.10 o 
 -13   9  10        2.84       14.16     42.40 o 
 -12   9  10     2403.60     2221.19    109.60 o 
 -11   9  10        7.35      -20.92     35.23 o 
 -10   9  10    10822.44    10996.75    363.98 o 
  -9   9  10      747.67      737.25     54.96 o 
  -8   9  10     2344.44     2604.69    107.75 o 
  -7   9  10     1053.14     1052.70     46.30 o 
  -6   9  10      958.11      901.30     34.99 o 
  -5   9  10       16.07       14.04     16.47 o 
  -4   9  10      821.62      937.25     50.14 o 
  -3   9  10      323.15      281.57     37.94 o 
  -2   9  10     8831.61     8370.52    199.59 o 
  -1   9  10       14.02       21.83     14.39 o 
   0   9  10    21098.30    20906.08    504.46 o 
   1   9  10     2618.98     2626.40     94.37 o 
   2   9  10    28924.29    27646.53    682.17 o 
   3   9  10     1148.14     1147.91     51.61 o 
   4   9  10    29256.10    28647.69    707.62 o 
   5   9  10       29.42       32.12     25.73 o 
   6   9  10     4638.42     4729.39    142.16 o 
   7   9  10      129.05      132.03     37.78 o 
   8   9  10     3618.61     3874.66    150.76 o 
   9   9  10      200.05      211.24     51.50 o 
  10   9  10     1724.25     1746.70    106.70 o 
 -13  10  10     1480.44     1454.19     91.74 o 
 -12  10  10      367.90      463.72     56.09 o 
 -11  10  10     1450.90     1454.62     84.30 o 
 -10  10  10     3437.01     3398.30    138.23 o 
  -9  10  10      583.86      565.18     49.35 o 
  -8  10  10     8593.50     8410.63    404.42 o 
  -7  10  10       20.09       25.55     33.66 o 
  -6  10  10    10120.80    10924.90    273.02 o 
  -5  10  10       83.22       92.03     14.80 o 
  -4  10  10    21857.97    22177.54    804.49 o 
  -3  10  10      724.35      780.21     53.95 o 
  -2  10  10    16958.87    16404.30    491.64 o 
  -1  10  10     9687.52     9874.10    233.62 o 
   0  10  10     4549.20     4658.18    138.68 o 
   1  10  10      776.55      887.26     43.05 o 
   2  10  10      191.21      254.00     28.49 o 
   3  10  10     2854.92     2961.74     94.98 o 
   4  10  10      206.57      255.41     31.58 o 
   5  10  10     2224.14     2207.98     87.87 o 
   6  10  10     2593.56     2667.22    102.18 o 
   7  10  10     2841.07     2707.44    113.86 o 
   8  10  10     2866.75     2882.14    134.69 o 
   9  10  10      822.04      867.31     92.62 o 
  10  10  10     4819.97     5123.44    210.46 o 
 -13  11  10      496.42      512.51     73.85 o 
 -12  11  10     1645.42     1864.70    112.85 o 
 -11  11  10      317.37      253.34     50.50 o 
 -10  11  10     1627.81     1615.10    103.47 o 
  -9  11  10     5501.63     5477.19    202.98 o 
  -8  11  10     3314.25     2849.46    157.45 o 
  -7  11  10     7659.24     7498.33    207.60 o 
  -6  11  10      417.04      464.68     27.15 o 
  -5  11  10    11720.26    11007.02    338.59 o 
  -4  11  10     1153.80     1170.10     67.84 o 
  -3  11  10    17205.12    16649.18    494.97 o 
  -2  11  10     2730.16     2883.00    113.16 o 
  -1  11  10     4252.65     4281.08    118.92 o 
   0  11  10     5879.21     5897.49    149.33 o 
   1  11  10     2548.27     2388.19     79.31 o 
   2  11  10     9206.73     8716.72    233.07 o 
   3  11  10       95.59       95.09     29.62 o 
   4  11  10     8236.72     8223.02    224.55 o 
   5  11  10     2473.95     2388.32     84.21 o 
   6  11  10     3026.86     3172.35    154.05 o 
   7  11  10     2198.73     2187.87     97.56 o 
   8  11  10     1327.95     1253.19    106.86 o 
   9  11  10     1420.13     1324.69    115.31 o 
 -12  12  10      413.84      423.16     65.72 o 
 -11  12  10     2889.94     2943.74    164.58 o 
 -10  12  10     1210.97     1288.00     89.06 o 
  -9  12  10     3528.63     3585.62    167.29 o 
  -8  12  10      856.03      843.38     63.29 o 
  -7  12  10      515.55      631.79     39.24 o 
  -6  12  10     2893.77     2857.57    103.73 o 
  -5  12  10     1211.56     1233.07    104.08 o 
  -4  12  10     1089.68     1156.33    124.67 o 
  -3  12  10      725.22      674.57     58.19 o 
  -2  12  10     1885.70     1929.57    161.93 o 
  -1  12  10    13501.76    13353.90    316.74 o 
   0  12  10      337.25      403.45     27.73 o 
   1  12  10    16971.94    16842.30    426.71 o 
   2  12  10      245.62      214.22     43.42 o 
   3  12  10    13226.43    13110.84    401.91 o 
   4  12  10       13.77       26.78     34.08 o 
   5  12  10     8028.62     7563.62    277.19 o 
   6  12  10        9.81       31.20     46.27 o 
   7  12  10     3103.66     3136.23    149.03 o 
   8  12  10      450.51      481.97     77.09 o 
 -11  13  10     1427.70     1469.66    109.35 o 
 -10  13  10       34.94       -2.65     42.25 o 
  -9  13  10     4268.41     4419.16    197.35 o 
  -8  13  10        2.51       15.55     33.72 o 
  -7  13  10    12023.47    12028.23    352.73 o 
  -6  13  10      172.00      162.17     45.68 o 
  -5  13  10    12162.08    12211.20    484.69 o 
  -4  13  10     2035.45     1959.50    123.11 o 
  -3  13  10    13812.36    13767.86    541.62 o 
  -2  13  10     2123.03     1922.05    125.90 o 
  -1  13  10     9132.16     9113.44    251.26 o 
   0  13  10      631.37      645.24     37.43 o 
   1  13  10     3573.97     3752.63    137.53 o 
   2  13  10       13.80       -4.14     30.64 o 
   3  13  10       12.51       47.31     33.61 o 
   4  13  10       23.68       17.98     45.68 o 
   5  13  10     1848.11     1980.61    107.26 o 
   6  13  10       82.10      171.04     52.18 o 
   7  13  10     2408.23     2691.37    137.92 o 
 -10  14  10       39.29       49.92     55.34 o 
  -9  14  10     1451.42     1446.48    110.23 o 
  -8  14  10     1858.33     1846.52    122.50 o 
  -7  14  10      859.69      681.79    230.60 o 
  -6  14  10     1313.96     1331.09    150.03 o 
  -5  14  10      210.36      126.51    116.65 o 
  -4  14  10     2437.84     2397.67    177.59 o 
  -3  14  10     1009.11      837.97    109.98 o 
  -2  14  10      357.22      430.68     89.05 o 
  -1  14  10     6099.47     6076.67    237.02 o 
   0  14  10      468.55      451.94     33.18 o 
   1  14  10     8785.91     8996.24    285.76 o 
   2  14  10      245.65      194.81     39.26 o 
   3  14  10     7287.92     7551.80    274.05 o 
   4  14  10      246.08      279.10     50.45 o 
   5  14  10     4143.19     4209.79    177.19 o 
   6  14  10     1110.94     1217.81     90.33 o 
  -8  15  10      876.89      886.05    113.25 o 
  -7  15  10     6884.53     7256.54    391.20 o 
  -6  15  10       64.27      163.78     80.88 o 
  -5  15  10     6142.14     6569.34    354.00 o 
  -4  15  10       16.43       40.04     73.29 o 
  -3  15  10     1858.19     1795.02    154.32 o 
  -2  15  10     1064.25     1046.04    140.10 o 
  -1  15  10     1455.91     1587.32    105.45 o 
   0  15  10     4599.37     4385.75    155.92 o 
   1  15  10     2455.12     2439.47    125.27 o 
   2  15  10     4430.12     4645.37    182.56 o 
   3  15  10      235.45      135.85     55.92 o 
   4  15  10     5007.49     4846.05    195.61 o 
   5  15  10       67.37       -0.19     46.45 o 
  -6  16  10     6139.30     7428.39    577.10 o 
  -5  16  10       58.99       50.93    126.87 o 
  -4  16  10     7168.11     7952.53    416.29 o 
  -3  16  10      349.79      375.22    113.92 o 
  -2  16  10     2637.40     2397.36    181.42 o 
  -1  16  10      121.26       43.60     46.10 o 
   0  16  10     3054.53     3180.47    132.22 o 
   1  16  10     1806.32     1856.10     94.10 o 
   2  16  10      469.99      508.94     55.74 o 
   3  16  10      149.50      158.87     47.90 o 
  -2  17  10     1912.24     1637.92    155.85 o 
  -1  17  10       25.14       51.72     48.11 o 
 -15   0  11     6371.67     6247.28    389.33 o 
 -13   0  11    10585.00    10550.91    507.62 o 
 -11   0  11     1578.40     1594.03    122.01 o 
  -9   0  11     1832.18     1431.84    148.78 o 
  -7   0  11      580.52      740.60     48.58 o 
  -5   0  11     7410.92     7873.76    263.00 o 
  -3   0  11    15166.64    14205.24    668.95 o 
  -1   0  11    56303.46    56075.55   1738.82 o 
   1   0  11    48724.48    50205.45   1568.44 o 
   3   0  11    23315.99    23347.43    741.97 o 
   5   0  11    14633.62    14385.99    530.95 o 
   7   0  11     4374.11     4194.88    188.45 o 
   9   0  11      113.83      -46.48     91.40 o 
  11   0  11      319.97      324.99    103.01 o 
 -16   1  11      761.87      849.61    122.78 o 
 -15   1  11     1373.95     1240.95    106.62 o 
 -14   1  11      951.83      901.71     78.78 o 
 -13   1  11     2473.00     2432.31    119.24 o 
 -12   1  11      382.68      313.25     49.36 o 
 -11   1  11     5851.42     6082.02    318.68 o 
 -10   1  11      422.49      406.00     40.29 o 
  -9   1  11    11738.76    12085.34    390.79 o 
  -8   1  11     1145.51     1163.81     52.35 o 
  -7   1  11    35953.43    34524.45    827.86 o 
  -6   1  11       81.49       43.13     15.84 o 
  -5   1  11    33931.93    35240.44    775.29 o 
  -4   1  11      899.34     1033.07     42.10 o 
  -3   1  11     8732.08     9207.53    213.50 o 
  -2   1  11     7117.53     7498.12    177.22 o 
  -1   1  11    22952.16    23897.07    533.30 o 
   0   1  11    18360.84    18441.41    390.48 o 
   1   1  11      229.46      207.53     19.61 o 
   2   1  11     6674.99     6975.81    158.21 o 
   3   1  11     3001.17     3179.10     92.78 o 
   4   1  11     1006.47     1041.27     46.49 o 
   5   1  11    12150.59    12582.80    311.85 o 
   6   1  11      487.26      448.92     39.88 o 
   7   1  11    16759.87    17661.28    435.40 o 
   8   1  11       22.29       23.24     31.77 o 
   9   1  11     4234.74     4285.57    173.52 o 
  10   1  11       73.34      192.32     52.63 o 
  11   1  11     3767.90     3794.08    194.88 o 
  12   1  11        5.25      -22.57     63.18 o 
 -16   2  11      306.07      318.82     75.56 o 
 -15   2  11     3161.16     3341.65    218.16 o 
 -14   2  11      862.11      746.10     88.83 o 
 -13   2  11     7730.63     7258.04    371.75 o 
 -12   2  11     3430.51     3062.28    140.91 o 
 -11   2  11     2886.11     2778.07    134.05 o 
 -10   2  11     1070.82     1033.73     58.84 o 
  -9   2  11       28.82       58.22     27.31 o 
  -8   2  11     9062.57     8684.19    270.47 o 
  -7   2  11      513.49      627.33     56.44 o 
  -6   2  11    17771.30    18221.99    435.03 o 
  -5   2  11     8371.12     9016.42    212.04 o 
  -4   2  11    12022.39    12689.95    272.77 o 
  -3   2  11     8161.96     8155.59    180.33 o 
  -2   2  11     9363.39     9270.35    191.23 o 
  -1   2  11    57250.38    57938.01   1199.31 o 
   0   2  11     1968.22     1868.91     65.69 o 
   1   2  11    15718.23    16039.44    340.44 o 
   2   2  11     4822.01     4884.72    147.54 o 
   3   2  11     8051.65     8007.73    202.75 o 
   4   2  11     2579.05     2613.21     84.05 o 
   5   2  11     5426.41     5313.02    137.99 o 
   6   2  11     7861.19     7726.48    229.81 o 
   7   2  11     7135.31     7071.70    195.43 o 
   8   2  11     7712.68     7831.03    217.10 o 
   9   2  11      188.43      215.05     50.18 o 
  10   2  11     2040.14     1917.44    128.15 o 
  11   2  11      416.37      403.15     67.71 o 
  12   2  11     2205.90     2321.43    161.38 o 
 -16   3  11     3137.68     3074.05    175.68 o 
 -15   3  11      300.14      339.69     72.58 o 
 -14   3  11     6349.11     6441.33    277.42 o 
 -13   3  11       90.37       86.59     50.28 o 
 -12   3  11     6002.85     6075.68    198.28 o 
 -11   3  11     1704.54     1783.81    127.47 o 
 -10   3  11      919.49      970.05     58.42 o 
  -9   3  11     8128.61     7943.95    266.75 o 
  -8   3  11     1215.65     1132.41     66.27 o 
  -7   3  11     9937.34    10505.68    301.32 o 
  -6   3  11     3640.56     3790.46    104.56 o 
  -5   3  11     9646.48     9676.70    222.01 o 
  -4   3  11    14740.99    15362.58    340.85 o 
  -3   3  11     1040.70     1043.71     40.57 o 
  -2   3  11     8108.26     7732.85    171.41 o 
  -1   3  11      304.92      311.06     21.05 o 
   0   3  11    39216.87    39622.87    876.72 o 
   1   3  11      942.89      978.52     53.39 o 
   2   3  11    25843.90    24943.82    662.33 o 
   3   3  11       87.21       78.26     18.15 o 
   4   3  11    13366.48    13823.77    320.75 o 
   5   3  11     1735.81     1623.31     64.32 o 
   6   3  11     7600.19     7484.24    264.00 o 
   7   3  11      497.78      541.64     48.71 o 
   8   3  11       68.47       30.94     34.45 o 
   9   3  11     1484.02     1627.90     93.38 o 
  10   3  11      492.39      493.37     67.80 o 
  11   3  11     1575.50     1674.66    155.41 o 
  12   3  11      272.41      464.24     75.27 o 
 -16   4  11        4.60       -9.62     67.51 o 
 -15   4  11      164.58      220.69     65.97 o 
 -14   4  11      540.24      498.64     72.36 o 
 -13   4  11      546.18      541.98     72.86 o 
 -12   4  11     6666.67     6444.77    232.43 o 
 -11   4  11      161.29      120.46     39.08 o 
 -10   4  11    15787.86    15784.62    621.99 o 
  -9   4  11      242.49      148.99     34.90 o 
  -8   4  11    29194.81    29037.48    893.11 o 
  -7   4  11      680.03      682.56     50.24 o 
  -6   4  11    28406.80    28923.30    601.97 o 
  -5   4  11      632.34      631.36     40.51 o 
  -4   4  11    23972.83    23724.72    537.84 o 
  -3   4  11     2855.22     2917.35     74.22 o 
  -2   4  11     6818.24     7000.79    156.64 o 
  -1   4  11       61.75       52.14     14.41 o 
   0   4  11      207.73      255.39     21.32 o 
   1   4  11     1034.06      971.51     39.80 o 
   2   4  11     1612.78     1553.56     54.84 o 
   3   4  11     1048.04     1002.45     42.56 o 
   4   4  11     6195.54     6783.50    182.03 o 
   5   4  11      522.93      560.39     43.06 o 
   6   4  11     8746.50     8762.72    291.27 o 
   7   4  11      141.57      162.84     35.10 o 
   8   4  11    16972.04    16402.87    456.18 o 
   9   4  11     1135.46     1084.70     69.48 o 
  10   4  11    11527.70    11905.48    370.06 o 
  11   4  11      495.84      588.70     77.31 o 
  12   4  11     5682.51     5768.19    240.42 o 
 -15   5  11       68.73      140.10     61.42 o 
 -14   5  11     5887.51     5526.29    245.83 o 
 -13   5  11      533.82      525.47     60.73 o 
 -12   5  11     7527.30     7272.94    257.45 o 
 -11   5  11     1487.21     1398.91     97.70 o 
 -10   5  11     4196.03     4206.75    159.94 o 
  -9   5  11       60.16       71.54     31.47 o 
  -8   5  11       67.66       91.66     29.50 o 
  -7   5  11      574.94      564.59     48.50 o 
  -6   5  11     3548.99     3707.04    120.98 o 
  -5   5  11      748.60      793.92     32.12 o 
  -4   5  11    13122.36    13078.67    281.57 o 
  -3   5  11     2099.55     2040.83     56.80 o 
  -2   5  11    26764.45    26617.59    554.73 o 
  -1   5  11     2051.93     2048.53     59.81 o 
   0   5  11    17726.64    17941.23    399.03 o 
   1   5  11     4658.00     4930.92    124.47 o 
   2   5  11    17354.48    16851.43    394.72 o 
   3   5  11     1870.42     1936.63     63.99 o 
   4   5  11    16378.35    16030.07    401.44 o 
   5   5  11       18.45       -3.23     25.42 o 
   6   5  11     7202.37     7227.67    215.54 o 
   7   5  11     1610.86     1506.59     73.27 o 
   8   5  11     3427.42     3509.75    127.00 o 
   9   5  11      787.45      790.94     62.39 o 
  10   5  11       34.24       21.40     41.04 o 
  11   5  11      356.80      385.81     70.58 o 
 -15   6  11      909.07      856.44     93.19 o 
 -14   6  11      715.10      778.62     74.89 o 
 -13   6  11     2834.59     2717.06    127.42 o 
 -12   6  11     2669.07     2748.54    124.18 o 
 -11   6  11     1506.12     1284.96     76.88 o 
 -10   6  11    15043.88    14912.48    479.49 o 
  -9   6  11     2448.32     2330.42    101.89 o 
  -8   6  11    14823.25    14564.39    461.74 o 
  -7   6  11     1099.81     1054.07     87.96 o 
  -6   6  11     7264.16     7576.26    213.46 o 
  -5   6  11     6446.78     6876.86    156.27 o 
  -4   6  11    20661.88    20822.35    439.68 o 
  -3   6  11     9154.47     9470.58    208.37 o 
  -2   6  11     4177.20     4386.24    110.15 o 
  -1   6  11     4165.85     4213.62    122.25 o 
   0   6  11      170.86      200.74     18.99 o 
   1   6  11     7667.65     7270.32    188.30 o 
   2   6  11      596.13      651.72     36.93 o 
   3   6  11     4725.51     4839.83    149.17 o 
   4   6  11     5369.04     5357.85    164.42 o 
   5   6  11     4503.75     4093.50    147.06 o 
   6   6  11     2968.45     2784.63    116.82 o 
   7   6  11     1103.62     1002.07     67.72 o 
   8   6  11     6690.19     6834.57    233.91 o 
   9   6  11      211.02      204.73     44.99 o 
  10   6  11    10009.57    10147.21    301.16 o 
  11   6  11      101.61      187.01     59.65 o 
 -15   7  11      100.96       82.73     59.61 o 
 -14   7  11      773.66      765.82     74.08 o 
 -13   7  11     1247.13     1368.71    121.52 o 
 -12   7  11      989.68      910.89     70.05 o 
 -11   7  11     7295.72     7419.52    259.48 o 
 -10   7  11     4821.51     4889.64    184.71 o 
  -9   7  11    18557.33    17564.95    557.10 o 
  -8   7  11       25.89        3.83     27.17 o 
  -7   7  11    14150.38    13850.89    406.56 o 
  -6   7  11       31.64       53.57     30.10 o 
  -5   7  11    14758.61    16118.05    423.88 o 
  -4   7  11     4297.88     4439.48    153.73 o 
  -3   7  11    10692.55    10598.05    243.90 o 
  -2   7  11     9282.82     9031.81    210.81 o 
  -1   7  11       65.52       66.07     16.56 o 
   0   7  11     2792.97     2692.85     74.58 o 
   1   7  11      487.27      489.71     35.61 o 
   2   7  11     9806.07     9377.42    290.79 o 
   3   7  11     2677.39     2521.89     91.71 o 
   4   7  11     8566.42     8557.11    246.80 o 
   5   7  11     3074.54     3227.24    113.67 o 
   6   7  11      429.22      416.65     46.85 o 
   7   7  11     5958.82     6397.11    220.23 o 
   8   7  11      258.22      311.27     50.51 o 
   9   7  11    10821.80    11531.71    440.21 o 
  10   7  11        1.37       -2.06     54.07 o 
  11   7  11     7476.35     8041.77    345.76 o 
 -14   8  11      253.17      192.13     56.05 o 
 -13   8  11     1971.48     2063.99    109.76 o 
 -12   8  11       13.01        7.00     41.55 o 
 -11   8  11     4872.14     4989.63    187.52 o 
 -10   8  11     1772.20     1748.47     88.13 o 
  -9   8  11     1333.12     1224.13     72.29 o 
  -8   8  11      110.39       94.67     30.43 o 
  -7   8  11      964.26     1050.63     57.79 o 
  -6   8  11       29.27       40.41     18.76 o 
  -5   8  11     4210.02     4146.09    125.26 o 
  -4   8  11     1180.06     1335.20     47.60 o 
  -3   8  11    21676.62    20868.65    444.77 o 
  -2   8  11     2272.49     2322.54     69.66 o 
  -1   8  11    11306.33    11247.75    259.17 o 
   0   8  11      221.02      265.58     24.32 o 
   1   8  11    16832.06    16161.65    431.42 o 
   2   8  11      405.64      319.79     33.26 o 
   3   8  11    23640.51    22885.74    609.78 o 
   4   8  11     1290.86     1254.84     62.33 o 
   5   8  11     9188.54     9414.57    250.54 o 
   6   8  11      302.35      362.42     41.39 o 
   7   8  11     1864.99     1931.97     85.59 o 
   8   8  11     1169.80     1270.75    106.40 o 
   9   8  11      721.86      708.77     64.65 o 
  10   8  11     1190.92     1212.76     98.48 o 
 -14   9  11      109.10      208.11     55.19 o 
 -13   9  11     1862.30     1973.47    106.34 o 
 -12   9  11      407.05      492.61     70.50 o 
 -11   9  11     5737.43     5485.81    203.30 o 
 -10   9  11       54.77        5.94     33.23 o 
  -9   9  11    13501.61    13372.18    431.49 o 
  -8   9  11      155.19      167.87     32.62 o 
  -7   9  11     9452.96     9672.29    385.89 o 
  -6   9  11       21.83       66.59     19.50 o 
  -5   9  11    18738.94    18710.67    454.30 o 
  -4   9  11     1492.38     1594.14     80.97 o 
  -3   9  11    16558.71    16452.88    401.68 o 
  -2   9  11     3507.58     3375.94     91.06 o 
  -1   9  11      910.89     1009.99     35.55 o 
   0   9  11      129.67      147.14     23.06 o 
   1   9  11        6.56       51.59     23.64 o 
   2   9  11       13.56       24.81     27.66 o 
   3   9  11     3358.09     3528.31    109.63 o 
   4   9  11       66.25       53.17     26.94 o 
   5   9  11     7348.86     6971.58    195.08 o 
   6   9  11      265.70      280.27     39.05 o 
   7   9  11     7021.24     6866.23    236.92 o 
   8   9  11      721.88      804.50     65.06 o 
   9   9  11    10843.24    11558.02    419.91 o 
  10   9  11        8.52      -45.98     45.98 o 
 -13  10  11     1685.21     1634.68     97.60 o 
 -12  10  11      199.44      218.18     48.35 o 
 -11  10  11     1848.63     1983.99    100.12 o 
 -10  10  11     3300.90     3454.84    140.26 o 
  -9  10  11     1499.57     1667.70     99.53 o 
  -8  10  11     3040.39     2804.84    136.46 o 
  -7  10  11       38.83       30.36     23.37 o 
  -6  10  11     8476.26     8796.42    225.38 o 
  -5  10  11     2104.05     2216.52     71.44 o 
  -4  10  11     3376.26     3116.17    133.43 o 
  -3  10  11    11861.21    11659.61    356.49 o 
  -2  10  11      328.25      318.04     20.61 o 
  -1  10  11    12316.12    11985.29    282.60 o 
   0  10  11      355.27      418.68     30.10 o 
   1  10  11    23056.21    22883.37    608.71 o 
   2  10  11       55.49       30.13     23.34 o 
   3  10  11    16686.75    16279.41    415.45 o 
   4  10  11     1509.23     1661.23     67.34 o 
   5  10  11     7017.59     6876.11    210.99 o 
   6  10  11     2706.32     2542.36    109.92 o 
   7  10  11       76.29       42.54     42.73 o 
   8  10  11      340.20      290.72     53.60 o 
   9  10  11       22.00       -4.93     45.26 o 
 -12  11  11     1435.39     1462.22    124.43 o 
 -11  11  11     1715.86     1741.92    186.05 o 
 -10  11  11     1125.64      985.87     80.86 o 
  -9  11  11     4235.28     4517.94    198.24 o 
  -8  11  11       59.03       52.55     33.67 o 
  -7  11  11     3138.28     3101.89    137.49 o 
  -6  11  11      185.07      207.44     20.58 o 
  -5  11  11     2692.35     2912.02    180.49 o 
  -4  11  11     3577.88     3520.86    134.49 o 
  -3  11  11     7713.37     7742.65    328.94 o 
  -2  11  11    12412.35    12540.59    348.87 o 
  -1  11  11      283.73      300.70     22.58 o 
   0  11  11    10584.58    10745.79    257.74 o 
   1  11  11      197.40      206.16     26.41 o 
   2  11  11     8862.20     8390.94    228.17 o 
   3  11  11     1586.37     1462.30     60.62 o 
   4  11  11     6374.61     6436.75    183.40 o 
   5  11  11     1691.72     1653.01     78.43 o 
   6  11  11     1659.91     1652.69    132.65 o 
   7  11  11     2168.42     2045.00    106.87 o 
   8  11  11     1397.70     1360.23     84.82 o 
 -12  12  11     1621.18     1668.37    135.00 o 
 -11  12  11       35.06       89.34     53.54 o 
 -10  12  11     5801.00     5591.88    244.08 o 
  -9  12  11      327.29      327.04     49.94 o 
  -8  12  11     8260.98     8356.95    390.63 o 
  -7  12  11      319.91      343.03     31.22 o 
  -6  12  11     9664.55    10472.69    372.57 o 
  -5  12  11      764.70      842.26    121.01 o 
  -4  12  11    10428.92     9825.71    355.53 o 
  -3  12  11      324.73      357.94     58.82 o 
  -2  12  11     6043.28     6077.03    239.10 o 
  -1  12  11      193.87      242.49     26.51 o 
   0  12  11     1386.09     1393.97     50.10 o 
   1  12  11     2633.26     2723.29     88.79 o 
   2  12  11      117.09      116.90     28.67 o 
   3  12  11     1070.12     1082.85     49.43 o 
   4  12  11     6528.43     6595.89    186.08 o 
   5  12  11     1331.63     1337.18     87.13 o 
   6  12  11     6461.25     6332.02    243.60 o 
   7  12  11      154.37       93.59     59.57 o 
   8  12  11     3345.99     3659.11    199.53 o 
 -11  13  11      181.61      152.10     51.56 o 
 -10  13  11     1060.01     1116.54    104.76 o 
  -9  13  11       39.31       52.88     41.24 o 
  -8  13  11        1.71      -34.42     35.77 o 
  -7  13  11        5.58       -3.11     49.21 o 
  -6  13  11      698.12      713.67     53.11 o 
  -5  13  11       48.58      116.16     45.25 o 
  -4  13  11     1718.41     2045.89    118.43 o 
  -3  13  11      309.43      354.43     73.25 o 
  -2  13  11    18377.46    18597.41    567.70 o 
  -1  13  11      114.20       66.33     21.96 o 
   0  13  11    18269.11    17887.69    533.21 o 
   1  13  11      180.67      283.91     38.25 o 
   2  13  11    12375.26    11985.23    368.59 o 
   3  13  11       17.33      -24.02     34.55 o 
   4  13  11     6282.68     6528.42    242.18 o 
   5  13  11      586.62      710.28     70.11 o 
   6  13  11     2974.92     3064.93    145.73 o 
   7  13  11      189.98      153.36     64.35 o 
  -9  14  11      106.31       65.37     36.86 o 
  -8  14  11     7466.24     7602.49    304.17 o 
  -7  14  11      395.84      409.30    137.80 o 
  -6  14  11    11145.17    11368.79    559.24 o 
  -5  14  11       86.81      101.28     80.03 o 
  -4  14  11     2836.19     3138.35    471.63 o 
  -3  14  11     1521.61     1718.15    287.26 o 
  -2  14  11     1808.38     1705.35    125.53 o 
  -1  14  11     1915.59     1828.93    101.34 o 
   0  14  11     1189.81     1126.88     60.91 o 
   1  14  11     2035.38     2088.49     92.89 o 
   2  14  11      114.75      156.86     38.37 o 
   3  14  11     2486.63     2574.47    122.58 o 
   4  14  11      505.17      545.26     62.50 o 
   5  14  11       73.72       49.04     46.85 o 
  -8  15  11        3.01      -79.12     98.22 o 
  -7  15  11     4928.10     5043.12    426.06 o 
  -6  15  11      978.38     1158.52    137.93 o 
  -5  15  11     3078.00     3201.37    248.45 o 
  -4  15  11     1558.23     1681.65    208.11 o 
  -3  15  11     2216.15     2033.43    201.32 o 
  -2  15  11     2030.67     2025.75    167.91 o 
  -1  15  11      349.73      340.49     94.08 o 
   0  15  11     7400.23     7508.89    247.17 o 
   1  15  11       40.15       11.03     32.88 o 
   2  15  11     2981.43     2913.88    131.84 o 
   3  15  11      485.67      462.66     56.93 o 
   4  15  11     2185.07     2046.45    110.14 o 
  -6  16  11     5329.34     6740.95    528.51 o 
  -5  16  11     1487.86     1682.11    160.10 o 
  -4  16  11      281.58      197.95    120.06 o 
  -3  16  11     2831.99     2978.59    213.79 o 
  -2  16  11       35.16       32.25     73.36 o 
  -1  16  11     7799.98     8336.06    353.57 o 
   0  16  11      362.61      327.72     65.03 o 
   1  16  11     6366.85     6510.87    240.26 o 
   2  16  11       52.54       55.06     41.60 o 
 -16   0  12      753.04      660.38    159.64 o 
 -14   0  12     4529.85     4504.51    377.58 o 
 -12   0  12    11877.96    12881.15    602.64 o 
 -10   0  12    17622.96    18207.34    822.42 o 
  -8   0  12    22743.53    22449.82    841.60 o 
  -6   0  12    12118.36    12946.27    564.45 o 
  -4   0  12     4451.19     4517.13    161.13 o 
  -2   0  12     4510.58     4466.62    159.30 o 
   0   0  12      274.25      278.73     33.27 o 
   2   0  12    11901.42    11878.21    390.18 o 
   4   0  12    16816.89    16880.81    552.97 o 
   6   0  12    34124.91    34193.09   1220.00 o 
   8   0  12    11112.22    11759.88    560.00 o 
  10   0  12     3703.39     3916.91    239.42 o 
 -16   1  12     3508.53     3345.94    228.29 o 
 -15   1  12      448.89      458.72    138.03 o 
 -14   1  12     6468.27     6562.71    246.39 o 
 -13   1  12     1091.77     1146.78     82.89 o 
 -12   1  12      374.92      323.66     52.27 o 
 -11   1  12      790.16      786.39     65.91 o 
 -10   1  12       73.06      118.96     36.37 o 
  -9   1  12     2438.45     2265.32    114.09 o 
  -8   1  12     8128.78     7951.88    409.13 o 
  -7   1  12     2366.32     2514.34    102.93 o 
  -6   1  12    10278.83    10315.89    241.58 o 
  -5   1  12     1103.21     1208.57     43.23 o 
  -4   1  12    15777.68    15415.24    350.52 o 
  -3   1  12     3163.51     3068.28     82.77 o 
  -2   1  12    35809.09    34398.03    763.11 o 
  -1   1  12       61.81       48.40     16.24 o 
   0   1  12    52195.86    53163.20   1171.18 o 
   1   1  12     1777.30     1734.85     71.02 o 
   2   1  12    12381.10    11987.20    279.08 o 
   3   1  12     3516.74     3651.71    105.36 o 
   4   1  12     6751.58     6932.79    195.41 o 
   5   1  12     2048.90     2252.78     83.62 o 
   6   1  12     5100.47     5042.13    158.94 o 
   7   1  12     3029.14     3109.12    120.18 o 
   8   1  12      172.38      211.62     42.86 o 
   9   1  12      315.82      284.99     62.23 o 
  10   1  12     1657.56     1434.16    114.23 o 
  11   1  12      433.99      301.03     75.56 o 
 -16   2  12     1183.12     1254.17    114.95 o 
 -15   2  12     2766.34     2630.61    224.51 o 
 -14   2  12     1916.49     1687.79    117.56 o 
 -13   2  12     1154.70     1160.56     82.56 o 
 -12   2  12     4503.02     4755.37    163.85 o 
 -11   2  12      258.97      270.96     41.12 o 
 -10   2  12     8298.88     8005.60    243.05 o 
  -9   2  12       85.88       97.81     36.33 o 
  -8   2  12    19816.97    19556.42    669.16 o 
  -7   2  12     4214.92     4367.18    169.37 o 
  -6   2  12    13794.20    13964.35    346.90 o 
  -5   2  12     4901.05     5011.84    135.30 o 
  -4   2  12      271.92      286.10     24.70 o 
  -3   2  12     7365.89     7385.21    176.47 o 
  -2   2  12       68.62       68.20     15.76 o 
  -1   2  12    17242.46    17301.64    366.98 o 
   0   2  12     1265.39     1355.85     44.16 o 
   1   2  12    16248.23    16615.15    471.15 o 
   2   2  12     4066.47     4005.09    111.74 o 
   3   2  12     5649.43     5865.89    156.33 o 
   4   2  12     6369.97     6131.13    196.34 o 
   5   2  12     5869.80     6043.01    176.69 o 
   6   2  12    13515.60    13549.90    347.40 o 
   7   2  12      484.40      540.42     47.61 o 
   8   2  12     2985.66     3013.05    134.53 o 
   9   2  12     1274.90     1265.41     91.27 o 
  10   2  12     3020.55     3110.45    152.12 o 
  11   2  12      330.85      404.96     71.84 o 
 -16   3  12      745.27      768.78     95.04 o 
 -15   3  12      723.13      804.40     91.39 o 
 -14   3  12     1014.91     1010.02     95.23 o 
 -13   3  12     8961.70     9019.84    362.04 o 
 -12   3  12     1229.12     1332.39     94.65 o 
 -11   3  12    14289.98    14368.05    482.69 o 
 -10   3  12      365.71      420.07     63.87 o 
  -9   3  12    10456.09    10555.83    346.44 o 
  -8   3  12     1919.61     1879.13     88.91 o 
  -7   3  12    22328.85    22747.00    639.32 o 
  -6   3  12      965.67     1010.38     45.49 o 
  -5   3  12     4116.70     4348.10    111.79 o 
  -4   3  12    13011.17    13225.36    284.93 o 
  -3   3  12     7719.84     7970.42    177.62 o 
  -2   3  12    16064.84    16555.82    402.38 o 
  -1   3  12       33.22       68.12     16.09 o 
   0   3  12     7071.67     6910.01    191.30 o 
   1   3  12     7957.28     8372.95    211.23 o 
   2   3  12     5865.71     5915.01    169.60 o 
   3   3  12     4924.09     5102.44    151.11 o 
   4   3  12      500.88      477.14     36.22 o 
   5   3  12    14656.35    14355.68    360.55 o 
   6   3  12     1670.40     1666.37     75.68 o 
   7   3  12    14596.60    15390.18    472.83 o 
   8   3  12     1018.82      953.41     63.93 o 
   9   3  12     6451.07     6435.42    205.76 o 
  10   3  12      682.76      870.84    102.01 o 
  11   3  12     5465.39     5813.67    240.56 o 
 -15   4  12     5878.29     6074.61    271.85 o 
 -14   4  12       10.04       23.24     73.30 o 
 -13   4  12     2970.00     3119.07    138.68 o 
 -12   4  12        8.53      -11.84     37.81 o 
 -11   4  12      761.71      837.15     64.21 o 
 -10   4  12      355.71      344.20     40.91 o 
  -9   4  12      671.02      675.05     56.92 o 
  -8   4  12      163.46      233.14     39.52 o 
  -7   4  12    10291.41    10439.47    512.12 o 
  -6   4  12     2419.31     2544.68     86.48 o 
  -5   4  12    30164.67    30425.14    672.78 o 
  -4   4  12      241.95      326.73     22.89 o 
  -3   4  12    22526.00    22486.70    473.84 o 
  -2   4  12     5980.56     5940.72    136.49 o 
  -1   4  12    21470.97    21109.75    473.50 o 
   0   4  12      391.29      437.56     32.42 o 
   1   4  12    10883.85    10490.25    259.71 o 
   2   4  12      424.07      359.43     30.30 o 
   3   4  12    13394.67    13295.45    373.84 o 
   4   4  12      151.25      129.09     29.34 o 
   5   4  12     4782.07     4837.06    153.29 o 
   6   4  12       75.91       38.55     31.83 o 
   7   4  12      196.93      174.37     38.95 o 
   8   4  12       30.31       23.05     36.35 o 
   9   4  12      180.69      208.65     46.00 o 
  10   4  12      343.83      312.18     61.86 o 
  11   4  12     2848.26     2946.99    152.43 o 
 -15   5  12     1861.34     1998.18    132.32 o 
 -14   5  12      243.28      311.22     68.77 o 
 -13   5  12     5266.94     5188.81    201.12 o 
 -12   5  12      149.38      163.12     44.87 o 
 -11   5  12    16121.88    15346.62    495.94 o 
 -10   5  12       39.35       72.65     35.65 o 
  -9   5  12    20935.69    20808.81    653.63 o 
  -8   5  12     1437.33     1628.53     74.24 o 
  -7   5  12    20281.57    19613.30   1103.71 o 
  -6   5  12     5495.77     5362.49    145.50 o 
  -5   5  12    13569.16    13291.85    327.46 o 
  -4   5  12      329.11      417.52     31.25 o 
  -3   5  12      145.89      223.18     20.01 o 
  -2   5  12     1812.72     1866.08     54.58 o 
  -1   5  12     1548.71     1522.19     48.21 o 
   0   5  12      666.17      698.17     56.10 o 
   1   5  12     4416.47     4648.06    131.47 o 
   2   5  12       32.97       32.63     19.40 o 
   3   5  12     7068.60     6566.41    215.39 o 
   4   5  12     3158.20     2934.13    144.01 o 
   5   5  12     7461.71     7407.89    217.76 o 
   6   5  12      151.96      191.16     36.11 o 
   7   5  12    11376.16    11455.77    326.54 o 
   8   5  12      632.64      758.94     58.85 o 
   9   5  12    11451.20    11265.52    329.03 o 
  10   5  12       24.21       27.95     46.43 o 
  11   5  12     5560.39     5814.75    373.16 o 
 -15   6  12     1202.41     1138.77    102.47 o 
 -14   6  12     1099.99     1175.83     86.97 o 
 -13   6  12     1488.83     1529.36     93.03 o 
 -12   6  12     4757.80     4541.81    177.61 o 
 -11   6  12     1726.84     1653.62     88.35 o 
 -10   6  12     8035.70     7790.67    267.62 o 
  -9   6  12      172.46      185.80     37.54 o 
  -8   6  12     6558.44     6729.04    229.16 o 
  -7   6  12     1878.55     2073.84    124.26 o 
  -6   6  12     5379.59     5331.61    195.71 o 
  -5   6  12    13746.08    14002.28    303.37 o 
  -4   6  12      232.54      229.23     20.51 o 
  -3   6  12    28480.29    28628.28    599.31 o 
  -2   6  12        4.13       10.07     14.65 o 
  -1   6  12     8160.79     8181.66    192.31 o 
   0   6  12     2778.90     2586.51     97.29 o 
   1   6  12    14456.81    14059.96    349.37 o 
   2   6  12     3714.22     3793.19    111.90 o 
   3   6  12    10578.89    10503.20    294.33 o 
   4   6  12     1190.83     1239.69     60.87 o 
   5   6  12      417.79      430.18     45.52 o 
   6   6  12     2265.50     2165.07     89.71 o 
   7   6  12      150.92      211.14     39.94 o 
   8   6  12     4427.79     4558.54    155.67 o 
   9   6  12      222.10      236.08     47.47 o 
  10   6  12     2897.68     3096.96    156.69 o 
 -14   7  12     1767.50     1815.68    107.06 o 
 -13   7  12     1386.81     1588.83    147.65 o 
 -12   7  12     2074.57     2087.66    105.86 o 
 -11   7  12     4769.68     4938.52    185.75 o 
 -10   7  12       24.88       76.14     38.20 o 
  -9   7  12     5022.74     5004.11    182.98 o 
  -8   7  12     1068.52      948.68     58.76 o 
  -7   7  12     1129.50     1139.81     58.59 o 
  -6   7  12    13710.74    13287.52    508.34 o 
  -5   7  12     8282.05     8640.52    217.45 o 
  -4   7  12    22068.83    21938.20    492.05 o 
  -3   7  12     1063.23     1069.51     40.21 o 
  -2   7  12     8924.25     8722.38    207.59 o 
  -1   7  12       16.20        8.21     19.21 o 
   0   7  12     6310.99     6171.66    165.04 o 
   1   7  12      129.93      133.38     24.01 o 
   2   7  12     7011.81     6816.54    197.27 o 
   3   7  12     5685.45     5771.14    159.16 o 
   4   7  12     5285.14     5076.25    186.34 o 
   5   7  12     3555.08     3411.70    132.02 o 
   6   7  12      347.59      318.64     47.31 o 
   7   7  12     3974.53     4198.10    222.64 o 
   8   7  12       70.24       31.03     38.23 o 
   9   7  12     4385.94     4433.67    157.62 o 
  10   7  12      774.48      791.51     77.18 o 
 -14   8  12     2888.47     2920.03    139.42 o 
 -13   8  12       16.75      -42.48     42.48 o 
 -12   8  12     7106.36     6878.79    247.72 o 
 -11   8  12       54.22       60.23     39.04 o 
 -10   8  12    15515.01    15461.86    498.14 o 
  -9   8  12        7.04      -29.32     29.32 o 
  -8   8  12    11797.52    11226.33    366.01 o 
  -7   8  12        8.81        4.90     24.76 o 
  -6   8  12     9823.14     9400.80    392.68 o 
  -5   8  12       46.18       73.67     24.40 o 
  -4   8  12     8352.95     8212.93    207.02 o 
  -3   8  12       56.27       73.46     16.55 o 
  -2   8  12      195.59      206.28     20.17 o 
  -1   8  12     1806.19     1707.04     54.20 o 
   0   8  12     1585.37     1615.91     63.23 o 
   1   8  12      840.72      881.65     43.20 o 
   2   8  12     5938.59     5769.60    174.89 o 
   3   8  12     3596.65     3623.00    128.85 o 
   4   8  12     9203.93     9193.76    332.24 o 
   5   8  12     1095.50     1118.89     69.07 o 
   6   8  12     4493.01     4477.41    164.88 o 
   7   8  12       87.37       48.80     40.76 o 
   8   8  12    15358.37    14869.17    465.43 o 
   9   8  12       57.47      -26.30     53.60 o 
  10   8  12     8716.21     9235.66    346.42 o 
 -13   9  12       47.68       17.59     44.75 o 
 -12   9  12     1746.43     1703.15     95.09 o 
 -11   9  12       81.97       95.57     40.35 o 
 -10   9  12        5.53       19.40     57.50 o 
  -9   9  12      973.07     1022.06     66.37 o 
  -8   9  12      847.74      874.63     55.83 o 
  -7   9  12     1489.13     1564.43     91.35 o 
  -6   9  12     7281.51     7730.29    235.38 o 
  -5   9  12       69.64      128.52     33.86 o 
  -4   9  12    12989.64    13305.38    353.03 o 
  -3   9  12     1856.49     1851.10     63.18 o 
  -2   9  12    21498.14    21658.88    543.47 o 
  -1   9  12     2058.11     1925.64     59.78 o 
   0   9  12     9051.08     9229.23    237.06 o 
   1   9  12       59.61      100.77     27.27 o 
   2   9  12    24629.14    23089.60    616.96 o 
   3   9  12       45.03       61.65     26.97 o 
   4   9  12     5931.93     5581.38    176.21 o 
   5   9  12       23.66       33.03     31.60 o 
   6   9  12      154.89      175.81     38.31 o 
   7   9  12      102.06       59.74     40.85 o 
   8   9  12      409.22      453.19     56.20 o 
   9   9  12       83.05       62.15     51.73 o 
 -13  10  12      549.26      518.25     62.18 o 
 -12  10  12     5012.82     4989.44    193.96 o 
 -11  10  12      352.74      341.43     99.45 o 
 -10  10  12     7110.56     6834.00    283.34 o 
  -9  10  12     1515.23     1495.83    115.77 o 
  -8  10  12     4211.62     4198.12    185.28 o 
  -7  10  12     1181.20     1141.01     80.36 o 
  -6  10  12     5604.56     5498.87    175.94 o 
  -5  10  12     2294.09     2198.74     71.86 o 
  -4  10  12     7184.54     7260.30    240.78 o 
  -3  10  12     5738.83     5442.94    162.56 o 
  -2  10  12     1478.94     1460.58     53.53 o 
  -1  10  12     6569.50     6107.44    154.14 o 
   0  10  12     1209.70     1199.30     79.65 o 
   1  10  12     3770.54     3734.25    123.91 o 
   2  10  12     4146.71     3973.32    121.61 o 
   3  10  12     1377.09     1419.12     65.03 o 
   4  10  12     9645.33     9727.63    260.73 o 
   5  10  12      311.92      352.99     45.16 o 
   6  10  12     6533.21     6400.79    223.05 o 
   7  10  12     1467.81     1518.32     85.15 o 
   8  10  12     8658.01     9073.97    381.50 o 
 -12  11  12      588.48      605.18    103.69 o 
 -11  11  12     4377.55     4460.64    206.83 o 
 -10  11  12        6.06       47.22     49.71 o 
  -9  11  12     6438.13     6243.77    260.39 o 
  -8  11  12      623.53      691.77     73.32 o 
  -7  11  12     3330.69     3182.62    110.90 o 
  -6  11  12      852.84      923.61     54.46 o 
  -5  11  12     3197.98     3505.84    138.51 o 
  -4  11  12     3547.01     3439.42    140.36 o 
  -3  11  12      610.65      674.05     56.84 o 
  -2  11  12     5991.32     5811.25    174.42 o 
  -1  11  12      141.91      120.74     20.74 o 
   0  11  12     7235.66     7251.28    179.69 o 
   1  11  12       80.03       67.11     24.38 o 
   2  11  12     6424.66     6524.71    182.79 o 
   3  11  12     5836.29     5724.53    177.83 o 
   4  11  12     2438.67     2406.01     94.59 o 
   5  11  12     8554.38     8422.82    280.26 o 
   6  11  12       18.71      -20.46     34.81 o 
   7  11  12     3920.56     4012.16    173.32 o 
   8  11  12      254.52      186.88     48.60 o 
 -11  12  12      229.87      219.08    136.43 o 
 -10  12  12     1168.41     1173.43    102.14 o 
  -9  12  12     2387.18     2235.25    120.02 o 
  -8  12  12      519.33      481.86     50.34 o 
  -7  12  12     3370.43     3255.10    148.75 o 
  -6  12  12      263.35      307.32     68.76 o 
  -5  12  12     2609.09     2497.51    141.97 o 
  -4  12  12      394.93      414.07     56.02 o 
  -3  12  12    16875.90    16189.41    558.64 o 
  -2  12  12     1440.89     1408.29     72.08 o 
  -1  12  12    13749.65    13773.79    346.74 o 
   0  12  12       68.67       69.20     21.47 o 
   1  12  12    14705.28    14434.26    377.36 o 
   2  12  12      999.04      962.00     48.69 o 
   3  12  12     5463.04     5434.63    158.53 o 
   4  12  12      216.29      203.95     31.37 o 
   5  12  12     1298.06     1358.98     64.39 o 
   6  12  12     1446.69     1442.62     82.97 o 
   7  12  12      695.61      936.53     97.28 o 
 -10  13  12      133.23      117.32     46.09 o 
  -9  13  12     9759.55     9726.77    387.36 o 
  -8  13  12     1037.40      921.74     76.07 o 
  -7  13  12     6054.35     5328.88    297.90 o 
  -6  13  12      549.94      641.41     81.17 o 
  -5  13  12     5502.81     5252.50    239.60 o 
  -4  13  12       25.18      -11.66     41.55 o 
  -3  13  12      143.63      165.10     60.25 o 
  -2  13  12       20.69       53.62     37.99 o 
  -1  13  12      327.63      333.90     27.95 o 
   0  13  12      111.46       93.85     22.81 o 
   1  13  12      814.17      834.35     40.96 o 
   2  13  12      539.85      586.42     51.94 o 
   3  13  12     5645.99     5376.54    189.93 o 
   4  13  12       37.36      126.11     45.89 o 
   5  13  12     9332.92     9358.38    390.05 o 
   6  13  12        0.55       35.70     53.94 o 
  -9  14  12      229.42      185.42     43.12 o 
  -8  14  12      314.77      329.45     67.72 o 
  -7  14  12     1958.37     1852.63    311.85 o 
  -6  14  12      688.31      698.36    127.57 o 
  -5  14  12     4968.53     4650.39    466.37 o 
  -4  14  12     1453.43     1349.34    178.09 o 
  -3  14  12     8552.36     8332.00    458.54 o 
  -2  14  12       64.26       39.82     59.83 o 
  -1  14  12    16804.73    16736.09    589.50 o 
   0  14  12       92.38       70.71     30.53 o 
   1  14  12     7726.67     7566.34    249.46 o 
   2  14  12      348.40      449.16     48.86 o 
   3  14  12     2788.51     2889.31    171.10 o 
   4  14  12     1313.70     1304.01     97.51 o 
   5  14  12     2394.85     2640.45    149.56 o 
  -7  15  12     7240.54     6873.40    545.12 o 
  -6  15  12     1637.82     1853.23    247.01 o 
  -5  15  12      811.61      927.82    182.84 o 
  -4  15  12     3669.70     3360.66    230.24 o 
  -3  15  12      224.95      193.82     83.78 o 
  -2  15  12     3846.78     3659.81    238.93 o 
  -1  15  12        3.74       28.05     39.88 o 
   0  15  12     3367.13     3488.19    132.22 o 
   1  15  12      607.69      578.54     50.59 o 
   2  15  12     2395.57     2250.49    112.05 o 
   3  15  12     1072.30     1147.26     80.90 o 
  -4  16  12     1099.65     1254.83    248.34 o 
  -3  16  12     2153.25     2001.80    174.64 o 
  -2  16  12        6.88      -64.28    154.84 o 
  -1  16  12     2711.31     2602.91    170.53 o 
   0  16  12      467.33      483.32     66.46 o 
 -15   0  13     2211.19     2457.12    188.19 o 
 -13   0  13      141.78      182.34     70.40 o 
 -11   0  13     6056.92     6035.92    311.08 o 
  -9   0  13     8882.83     8824.81    446.02 o 
  -7   0  13    14091.93    14222.34    626.87 o 
  -5   0  13    13855.74    14595.04    473.03 o 
  -3   0  13    17824.76    18324.36    589.29 o 
  -1   0  13    48155.98    46726.51   1457.08 o 
   1   0  13    15521.23    14502.27    801.03 o 
   3   0  13     7741.83     7623.27    266.55 o 
   5   0  13     1707.32     1748.62    152.87 o 
   7   0  13     2680.33     2972.34    294.60 o 
   9   0  13     4528.71     4206.47    251.03 o 
  11   0  13     7733.34     7274.45    556.10 o 
 -16   1  13      122.07       64.40     63.51 o 
 -15   1  13     5238.96     5483.38    254.12 o 
 -14   1  13       12.34       31.51     47.85 o 
 -13   1  13    13301.58    13308.48    443.24 o 
 -12   1  13      216.87      213.81     79.55 o 
 -11   1  13     5494.29     5621.10    248.44 o 
 -10   1  13      319.69      245.71     48.58 o 
  -9   1  13    11705.17    11944.79    416.83 o 
  -8   1  13     1413.80     1562.45     72.44 o 
  -7   1  13     7423.79     7236.23    191.19 o 
  -6   1  13      685.28      702.60     38.12 o 
  -5   1  13       53.48       81.98     20.77 o 
  -4   1  13      719.04      688.58     32.44 o 
  -3   1  13      812.79      901.12     37.05 o 
  -2   1  13     2260.69     2269.11     78.37 o 
  -1   1  13     7567.37     7918.39    189.34 o 
   0   1  13     6206.68     6403.37    156.90 o 
   1   1  13     4446.37     4413.27    114.04 o 
   2   1  13     1247.76     1255.12     50.84 o 
   3   1  13    17695.61    17756.19    432.17 o 
   4   1  13     4466.98     4313.68    124.83 o 
   5   1  13    39044.05    38822.03    921.16 o 
   6   1  13      471.27      527.53     43.37 o 
   7   1  13    13142.38    13602.07    373.43 o 
   8   1  13     1077.48     1222.27     93.16 o 
   9   1  13     3382.79     3120.77    150.01 o 
  10   1  13      786.31      784.78     82.09 o 
  11   1  13     2509.60     2596.52    168.75 o 
 -16   2  13     1173.98     1166.96    111.51 o 
 -15   2  13      658.17      690.78     88.72 o 
 -14   2  13     6252.60     6423.06    327.10 o 
 -13   2  13      191.37      231.22     69.91 o 
 -12   2  13     9290.46     8476.19    295.97 o 
 -11   2  13      164.92      146.06     36.26 o 
 -10   2  13     3392.31     3486.23    138.73 o 
  -9   2  13     4067.78     4074.20    273.35 o 
  -8   2  13     1983.71     2067.71    100.71 o 
  -7   2  13     9657.78     9860.91    252.75 o 
  -6   2  13      654.24      750.30     39.62 o 
  -5   2  13     9894.50     9847.30    249.33 o 
  -4   2  13     1150.47     1122.84     46.62 o 
  -3   2  13    17913.53    17572.55    429.14 o 
  -2   2  13     1099.96     1066.70     45.24 o 
  -1   2  13    23265.57    22883.39    554.30 o 
   0   2  13    13780.41    14326.33    355.21 o 
   1   2  13     9556.50     9804.80    232.33 o 
   2   2  13     4623.92     4522.18    162.20 o 
   3   2  13      889.00      973.60     53.19 o 
   4   2  13     9259.63     9398.71    317.16 o 
   5   2  13      268.83      310.81     38.05 o 
   6   2  13    14245.00    14914.12    443.70 o 
   7   2  13       24.58       -8.12     35.90 o 
   8   2  13     1831.43     2071.78    102.11 o 
   9   2  13     1883.68     1767.33    168.43 o 
  10   2  13     2448.28     2574.85    147.76 o 
  11   2  13     3571.16     3739.82    187.00 o 
 -15   3  13     1038.45     1140.64    106.96 o 
 -14   3  13      682.40      764.78     86.02 o 
 -13   3  13     1113.27     1041.38     92.78 o 
 -12   3  13      649.52      630.31     55.74 o 
 -11   3  13     1203.50     1406.90     85.97 o 
 -10   3  13     2597.32     2555.96    112.88 o 
  -9   3  13     3999.53     4214.94    209.33 o 
  -8   3  13    10528.28    10502.79    485.31 o 
  -7   3  13     4030.90     4146.64    120.15 o 
  -6   3  13    18396.66    18483.09    447.26 o 
  -5   3  13      338.60      368.88     29.89 o 
  -4   3  13     9853.02     9997.60    318.21 o 
  -3   3  13     2165.94     2256.14     72.87 o 
  -2   3  13    25369.97    24630.42    804.42 o 
  -1   3  13     6397.37     6307.91    167.18 o 
   0   3  13     9168.61     8635.57    265.80 o 
   1   3  13      305.56      272.98     27.39 o 
   2   3  13    12886.54    11783.88    315.99 o 
   3   3  13    13728.90    13287.63    389.05 o 
   4   3  13     2385.31     2244.24     85.33 o 
   5   3  13     3067.38     2935.08    115.27 o 
   6   3  13       62.99      121.46     36.07 o 
   7   3  13     1794.48     1706.80     82.91 o 
   8   3  13     6067.05     6330.18    202.44 o 
   9   3  13      847.43      829.99     91.19 o 
  10   3  13     3559.31     3498.96    167.06 o 
  11   3  13      556.09      689.14     83.27 o 
 -15   4  13        1.88       27.46     55.34 o 
 -14   4  13     7819.92     7653.35    320.43 o 
 -13   4  13     1294.27     1295.32     93.16 o 
 -12   4  13    10449.17    10414.99    352.40 o 
 -11   4  13        5.30       -8.46     34.02 o 
 -10   4  13    14474.09    14133.99    457.32 o 
  -9   4  13      714.66      710.68     55.35 o 
  -8   4  13    12262.22    12708.31    446.32 o 
  -7   4  13       65.87       65.12     25.91 o 
  -6   4  13     2403.33     2342.15    100.59 o 
  -5   4  13     1949.42     1854.03     70.30 o 
  -4   4  13      890.84      979.61     49.51 o 
  -3   4  13     2776.59     2914.08     81.32 o 
  -2   4  13     2765.57     2653.09     76.21 o 
  -1   4  13      447.83      479.94     31.95 o 
   0   4  13     8201.88     7834.05    269.92 o 
   1   4  13      293.78      286.98     30.90 o 
   2   4  13    11836.03    11740.47    314.76 o 
   3   4  13     2561.46     2356.66     86.39 o 
   4   4  13    14534.20    14275.29    392.88 o 
   5   4  13        0.84        6.07     28.15 o 
   6   4  13    12942.58    13030.38    367.82 o 
   7   4  13     2434.25     2466.21    101.67 o 
   8   4  13    10214.84    10294.22    378.66 o 
   9   4  13      376.14      298.30     51.07 o 
  10   4  13     4869.59     5064.56    215.73 o 
 -15   5  13      231.42      171.55     64.65 o 
 -14   5  13      523.09      561.54     66.47 o 
 -13   5  13     1599.59     1534.39     93.23 o 
 -12   5  13      101.40       78.89     43.13 o 
 -11   5  13     1067.05      972.12     68.97 o 
 -10   5  13      667.82      625.78     55.78 o 
  -9   5  13     2984.03     2738.68    116.20 o 
  -8   5  13    10222.53    10938.67    386.21 o 
  -7   5  13      393.72      514.06     44.69 o 
  -6   5  13    23328.74    22916.67    604.38 o 
  -5   5  13      308.87      361.56     30.24 o 
  -4   5  13    34617.40    34833.61    834.57 o 
  -3   5  13      850.86      786.90     38.90 o 
  -2   5  13    17235.04    17318.31    476.76 o 
  -1   5  13      203.29      294.26     54.27 o 
   0   5  13    18464.18    17774.45    434.44 o 
   1   5  13     2890.56     2845.58    146.83 o 
   2   5  13     3773.24     3685.71    160.17 o 
   3   5  13      179.39      163.96     30.52 o 
   4   5  13      109.62      131.01     32.08 o 
   5   5  13      107.00       94.79     32.24 o 
   6   5  13      131.39      118.10     36.06 o 
   7   5  13      737.78      665.24     56.23 o 
   8   5  13     1430.62     1430.13     79.44 o 
   9   5  13      608.21      616.28     67.87 o 
  10   5  13     3974.93     3835.27    158.48 o 
 -15   6  13      522.00      364.33     73.48 o 
 -14   6  13     2036.47     2061.24    112.82 o 
 -13   6  13        6.03       -4.87     41.02 o 
 -12   6  13     7495.46     7210.47    257.83 o 
 -11   6  13      436.37      413.80     51.83 o 
 -10   6  13    11663.41    11464.38    376.78 o 
  -9   6  13      189.17      158.56     36.59 o 
  -8   6  13     5216.64     5172.97    172.30 o 
  -7   6  13     7888.09     7752.30    273.35 o 
  -6   6  13     6737.19     6582.39    205.43 o 
  -5   6  13    10024.54    10077.97    256.48 o 
  -4   6  13       14.56       15.18     18.90 o 
  -3   6  13     4803.71     4662.73    128.94 o 
  -2   6  13      663.98      721.04     46.36 o 
  -1   6  13     3891.19     3829.35    111.38 o 
   0   6  13     6057.97     6585.29    204.97 o 
   1   6  13     3024.21     3101.35    178.79 o 
   2   6  13    13378.23    12702.53    348.57 o 
   3   6  13     2630.15     2465.52     91.17 o 
   4   6  13     7382.45     6872.45    206.09 o 
   5   6  13       12.92       44.09     31.13 o 
   6   6  13     5882.46     5413.24    174.00 o 
   7   6  13     1846.30     1876.68     87.78 o 
   8   6  13     5945.39     6071.42    196.87 o 
   9   6  13      403.80      433.88     56.43 o 
  10   6  13     2851.16     2927.78    125.12 o 
 -14   7  13       15.18       16.22     48.67 o 
 -13   7  13     4622.83     4532.65    204.39 o 
 -12   7  13      129.74      109.93     44.09 o 
 -11   7  13     8183.15     7994.54    278.48 o 
 -10   7  13     1359.98     1354.30     78.13 o 
  -9   7  13     7828.15     7891.35    267.69 o 
  -8   7  13      911.76      972.76     72.87 o 
  -7   7  13     4613.47     4429.56    171.84 o 
  -6   7  13     2941.65     3104.64    130.16 o 
  -5   7  13      974.54     1047.79     46.80 o 
  -4   7  13    11119.91    11292.45    281.21 o 
  -3   7  13      365.21      376.76     38.84 o 
  -2   7  13     3131.31     2939.88     93.97 o 
  -1   7  13      620.01      568.08     35.12 o 
   0   7  13     6609.27     6560.51    205.11 o 
   1   7  13    12335.29    11984.86    328.91 o 
   2   7  13     3518.44     3602.93    118.46 o 
   3   7  13     5245.01     5123.46    218.32 o 
   4   7  13       39.96       74.60     30.59 o 
   5   7  13     5327.93     5505.82    173.17 o 
   6   7  13       44.21        9.98     32.98 o 
   7   7  13     6838.27     6929.29    214.96 o 
   8   7  13      542.67      624.02     59.22 o 
   9   7  13     6215.12     6392.69    292.92 o 
 -14   8  13      395.99      411.55     64.26 o 
 -13   8  13       85.51      131.07     47.97 o 
 -12   8  13      529.43      571.47     60.46 o 
 -11   8  13      164.32      200.23     45.11 o 
 -10   8  13     1006.35     1059.02     88.67 o 
  -9   8  13     4829.47     4617.03    171.63 o 
  -8   8  13       15.00       35.61     29.90 o 
  -7   8  13     7427.58     7213.38    226.13 o 
  -6   8  13      423.96      375.61     44.28 o 
  -5   8  13    27619.81    27769.51    708.44 o 
  -4   8  13     1369.22     1274.40     51.90 o 
  -3   8  13    20327.64    20404.75    462.22 o 
  -2   8  13       24.58       14.56     17.56 o 
  -1   8  13     8201.77     8044.59    224.45 o 
   0   8  13      458.17      516.84     34.29 o 
   1   8  13     9573.92     9473.55    267.18 o 
   2   8  13      649.36      656.10     44.16 o 
   3   8  13     2741.76     2838.05    101.99 o 
   4   8  13     1292.07     1328.97     71.27 o 
   5   8  13       23.55       61.04     32.23 o 
   6   8  13      714.02      786.99     66.57 o 
   7   8  13      698.09      703.27     57.94 o 
   8   8  13      973.12     1048.05     70.61 o 
   9   8  13     3450.95     3493.84    150.39 o 
 -13   9  13     5117.40     5029.17    198.72 o 
 -12   9  13       14.56      -39.40     39.40 o 
 -11   9  13    14095.95    14315.30    542.33 o 
 -10   9  13      124.35       77.50     37.29 o 
  -9   9  13     4829.85     4651.18    172.46 o 
  -8   9  13       64.08       18.81     36.98 o 
  -7   9  13     2716.40     2740.08    121.36 o 
  -6   9  13      292.38      334.46     33.11 o 
  -5   9  13     3743.21     3714.35    324.42 o 
  -4   9  13      491.55      461.75     34.46 o 
  -3   9  13       77.02      115.98     21.94 o 
  -2   9  13     1034.25     1019.98     47.61 o 
  -1   9  13     1970.23     2050.20     76.17 o 
   0   9  13      206.95      205.00     27.23 o 
   1   9  13    11930.33    11448.87    313.86 o 
   2   9  13       17.27       32.56     26.09 o 
   3   9  13    15410.07    14956.97    480.39 o 
   4   9  13        0.57       13.56     33.08 o 
   5   9  13     7655.59     7777.37    259.32 o 
   6   9  13      164.08      187.03     47.26 o 
   7   9  13     8988.14     9678.98    365.73 o 
   8   9  13      105.77       71.87     48.07 o 
 -13  10  13       48.59       27.33     47.42 o 
 -12  10  13      821.69      789.48     68.72 o 
 -11  10  13      300.25      294.70     67.53 o 
 -10  10  13     1000.56     1011.68     82.67 o 
  -9  10  13     2727.87     2717.20    138.28 o 
  -8  10  13     1419.13     1337.16     86.31 o 
  -7  10  13     2950.95     3264.31    124.85 o 
  -6  10  13      470.30      529.08     43.63 o 
  -5  10  13     9581.15     9708.93    291.62 o 
  -4  10  13      700.74      708.75    108.71 o 
  -3  10  13    13313.30    13535.56    390.50 o 
  -2  10  13     1329.96     1205.62     49.35 o 
  -1  10  13     4741.03     4746.06    125.50 o 
   0  10  13       58.10       34.21     30.00 o 
   1  10  13    10875.44    10777.33    276.92 o 
   2  10  13     2252.08     2244.69     88.12 o 
   3  10  13     3942.93     3845.29    131.84 o 
   4  10  13     5135.27     5050.97    163.41 o 
   5  10  13       43.99       45.61     36.44 o 
   6  10  13     2764.12     2943.83    125.80 o 
   7  10  13      879.67      941.45     71.36 o 
   8  10  13     2780.81     2783.32    178.89 o 
 -12  11  13      272.13      380.81     76.23 o 
 -11  11  13     4489.75     4533.17    225.03 o 
 -10  11  13     4263.67     4232.45    207.37 o 
  -9  11  13     2582.51     2593.94    134.78 o 
  -8  11  13     2988.72     2674.04    133.72 o 
  -7  11  13      940.82     1009.93     54.87 o 
  -6  11  13     2014.63     1840.27    228.61 o 
  -5  11  13      965.25      937.41     75.87 o 
  -4  11  13     9270.69     9227.41    339.41 o 
  -3  11  13      147.94       65.46     49.03 o 
  -2  11  13     8576.27     8398.13    217.60 o 
  -1  11  13      445.49      449.52     29.48 o 
   0  11  13     6951.89     6790.87    188.55 o 
   1  11  13     4039.16     3918.62    120.92 o 
   2  11  13     4115.55     3965.01    146.74 o 
   3  11  13     4317.50     4262.97    156.05 o 
   4  11  13      226.73      237.20     41.53 o 
   5  11  13     5233.13     5345.75    191.31 o 
   6  11  13       21.36       50.73     40.11 o 
   7  11  13     3324.22     3327.57    153.04 o 
 -11  12  13        7.39       -1.28     55.34 o 
 -10  12  13     5802.48     6059.48    310.44 o 
  -9  12  13       23.67       84.20     89.36 o 
  -8  12  13     2811.80     2750.01    156.68 o 
  -7  12  13     1226.31     1154.65    115.73 o 
  -6  12  13     1089.06      946.34    104.25 o 
  -5  12  13     2252.19     2481.85    127.94 o 
  -4  12  13        6.51       20.74     47.54 o 
  -3  12  13     1481.18     1528.78    108.63 o 
  -2  12  13     1901.31     1955.59    168.84 o 
  -1  12  13      741.70      828.93     39.44 o 
   0  12  13      643.88      685.68     40.67 o 
   1  12  13      250.73      260.88     32.54 o 
   2  12  13     8620.14     8383.59    251.19 o 
   3  12  13      431.61      397.21     40.21 o 
   4  12  13    14317.44    14104.59    406.90 o 
   5  12  13        5.80       -7.26     31.00 o 
   6  12  13     8965.73     9367.40    306.32 o 
 -10  13  13     2333.59     2453.80    131.37 o 
  -9  13  13      438.81      551.36     56.35 o 
  -8  13  13     4010.35     4391.96    267.22 o 
  -7  13  13       69.57      111.76     63.53 o 
  -6  13  13     6084.19     5851.38    326.32 o 
  -5  13  13       52.56       34.22     55.51 o 
  -4  13  13    11265.91    11025.18    474.46 o 
  -3  13  13      304.82      290.45     59.96 o 
  -2  13  13    11148.69    11477.09    480.45 o 
  -1  13  13       47.29       10.19     22.06 o 
   0  13  13    10500.77    10673.87    284.69 o 
   1  13  13      573.05      539.07     38.69 o 
   2  13  13     2556.09     2594.32     94.38 o 
   3  13  13     1121.78     1131.73     54.51 o 
   4  13  13      891.94      869.89     81.89 o 
   5  13  13        5.33       22.39     59.62 o 
  -8  14  13     7142.73     7147.12    390.37 o 
  -7  14  13      475.50      323.55     94.82 o 
  -6  14  13     1015.01      890.93    122.12 o 
  -5  14  13      333.17      302.03     61.59 o 
  -4  14  13        8.07       -4.01     45.02 o 
  -3  14  13      964.65     1005.75     63.92 o 
  -2  14  13     1400.12     1321.49     93.64 o 
  -1  14  13      794.49      868.11     78.24 o 
   0  14  13     3672.96     3783.08    184.25 o 
   1  14  13     1257.45     1370.58    120.74 o 
   2  14  13     5449.29     5457.68    215.78 o 
   3  14  13      498.25      614.06     69.20 o 
   4  14  13     9417.99     9381.20    390.68 o 
  -6  15  13     4940.90     5712.20    477.95 o 
  -5  15  13      106.01       55.93    111.87 o 
  -4  15  13     4923.49     4939.34    421.97 o 
  -3  15  13       16.64       -4.09    106.41 o 
  -2  15  13     8275.36     7998.64    451.96 o 
  -1  15  13      605.56      529.54     66.47 o 
   0  15  13     1913.13     2008.82     96.80 o 
   1  15  13     1163.75     1067.03     70.31 o 
   2  15  13      518.70      613.15     65.48 o 
 -14   0  14    12917.30    13868.75    657.74 o 
 -12   0  14     3025.56     3167.51    388.39 o 
 -10   0  14     6441.93     6445.60    461.86 o 
  -8   0  14     2771.25     2822.57    141.59 o 
  -6   0  14     1788.86     1773.77    107.94 o 
  -4   0  14     4299.27     4462.45    163.64 o 
  -2   0  14    12233.62    12542.13    480.52 o 
   0   0  14     6935.53     6829.62    237.12 o 
   2   0  14    18904.77    18278.02    592.32 o 
   4   0  14    45587.95    46492.22   1469.68 o 
   6   0  14    13095.00    13034.58    443.98 o 
   8   0  14     3259.32     3612.53    240.50 o 
  10   0  14      924.83     1161.26    146.05 o 
 -15   1  14     1537.64     1559.33    163.51 o 
 -14   1  14       50.90       59.12     49.57 o 
 -13   1  14     1844.06     1845.86    105.08 o 
 -12   1  14     2165.82     2333.64    237.10 o 
 -11   1  14      430.26      438.29     54.97 o 
 -10   1  14     7226.79     6637.46    334.86 o 
  -9   1  14      883.05      833.89     66.62 o 
  -8   1  14    16334.67    15434.91    531.59 o 
  -7   1  14       47.37       91.69     26.55 o 
  -6   1  14     9932.06     9881.57    279.23 o 
  -5   1  14       50.10       68.26     21.71 o 
  -4   1  14    10847.16    10799.81    272.95 o 
  -3   1  14      320.28      301.07     28.08 o 
  -2   1  14    29168.86    28571.51    640.45 o 
  -1   1  14     3239.78     3133.49     87.81 o 
   0   1  14    10390.45    10552.46    248.49 o 
   1   1  14      138.11      147.03     25.23 o 
   2   1  14       19.78       57.94     23.80 o 
   3   1  14     4336.55     4517.77    202.86 o 
   4   1  14      137.13      177.12     32.29 o 
   5   1  14     5314.72     5261.28    153.93 o 
   6   1  14     8457.25     8282.32    241.56 o 
   7   1  14      935.06      863.99     67.05 o 
   8   1  14     4974.17     5023.32    207.13 o 
   9   1  14      170.78      233.95     60.44 o 
  10   1  14     8859.84     9030.04    421.92 o 
 -15   2  14      207.86      221.88     68.41 o 
 -14   2  14     3896.45     3552.66    184.15 o 
 -13   2  14     1602.87     1671.06    101.72 o 
 -12   2  14     2545.57     2725.12    137.92 o 
 -11   2  14     1872.57     1850.70    128.25 o 
 -10   2  14     3449.50     3301.06    144.01 o 
  -9   2  14     4875.38     4535.17    160.07 o 
  -8   2  14     3404.47     3398.37    118.27 o 
  -7   2  14    11855.03    12288.92    408.70 o 
  -6   2  14     1185.98     1109.73     49.76 o 
  -5   2  14     3408.41     3363.46    100.14 o 
  -4   2  14     5147.61     4813.31    133.81 o 
  -3   2  14    11170.53    10694.56    270.59 o 
  -2   2  14    13446.77    13076.82    393.60 o 
  -1   2  14     7687.51     7716.02    320.80 o 
   0   2  14    10366.14    10390.40    263.26 o 
   1   2  14     1686.45     1664.96     63.45 o 
   2   2  14    13414.32    13571.65    339.06 o 
   3   2  14     2507.46     2230.67     79.47 o 
   4   2  14    15716.44    15975.80    427.04 o 
   5   2  14     2616.61     2766.81    101.97 o 
   6   2  14     9185.88     9209.43    290.61 o 
   7   2  14     3889.16     3550.32    170.29 o 
   8   2  14     1159.70     1266.90     83.39 o 
   9   2  14     3189.46     3313.45    225.29 o 
  10   2  14      267.71      187.65     80.72 o 
 -15   3  14     6944.02     7432.41    320.84 o 
 -14   3  14       34.41       54.50     52.65 o 
 -13   3  14     6128.12     6178.73    268.21 o 
 -12   3  14       38.24       41.26     40.06 o 
 -11   3  14     6460.86     6231.46    201.46 o 
 -10   3  14     3844.08     3652.11    145.81 o 
  -9   3  14     3076.53     3351.19    141.92 o 
  -8   3  14     1177.86     1304.02     75.27 o 
  -7   3  14       21.86       68.65     24.31 o 
  -6   3  14     3224.45     3182.25     97.74 o 
  -5   3  14      869.94      906.14     50.78 o 
  -4   3  14     4403.81     4544.73    127.75 o 
  -3   3  14     1057.27     1222.51     51.01 o 
  -2   3  14     7646.90     7337.55    191.73 o 
  -1   3  14     8172.08     8165.36    211.01 o 
   0   3  14     1008.29      985.21     46.34 o 
   1   3  14    16754.73    16543.95    443.67 o 
   2   3  14     4266.95     4191.92    122.98 o 
   3   3  14    18416.11    18494.97    486.83 o 
   4   3  14      561.88      640.91     47.12 o 
   5   3  14    14518.36    14560.16    435.08 o 
   6   3  14      121.59      169.79     42.50 o 
   7   3  14     3783.37     3825.50    179.79 o 
   8   3  14      572.87      597.68     62.34 o 
   9   3  14     1557.53     1698.94    136.30 o 
  10   3  14     2772.06     2732.32    176.92 o 
 -15   4  14        1.62      -66.08     76.71 o 
 -14   4  14        7.81      -47.45     53.26 o 
 -13   4  14      983.63      996.11     91.89 o 
 -12   4  14       22.72       42.25     45.29 o 
 -11   4  14     1900.73     1817.48     99.09 o 
 -10   4  14      291.02      249.74     43.83 o 
  -9   4  14     9979.24    10317.29    428.77 o 
  -8   4  14        4.95       -8.65     29.47 o 
  -7   4  14    21281.44    21249.26    554.21 o 
  -6   4  14     1046.79     1016.55     47.67 o 
  -5   4  14    28959.79    28782.89    775.44 o 
  -4   4  14     2421.09     2416.13    104.45 o 
  -3   4  14    27207.26    26714.99    644.50 o 
  -2   4  14        4.99       18.99     19.99 o 
  -1   4  14    14260.13    14075.82    387.32 o 
   0   4  14      714.74      741.05     41.37 o 
   1   4  14     2958.64     2903.86    135.43 o 
   2   4  14     3057.21     2874.49    138.71 o 
   3   4  14      164.64      186.98     35.90 o 
   4   4  14      214.30      185.72     37.12 o 
   5   4  14     2847.34     2624.35    109.77 o 
   6   4  14        7.99        7.52     33.19 o 
   7   4  14     7661.58     7818.57    238.91 o 
   8   4  14       49.08       91.65     42.03 o 
   9   4  14     5572.38     5562.54    202.03 o 
  10   4  14       14.25       -0.11     53.35 o 
 -15   5  14     3580.07     3931.03    198.91 o 
 -14   5  14      748.95      545.61     79.06 o 
 -13   5  14     5878.80     6094.06    228.68 o 
 -12   5  14      362.79      395.20     54.47 o 
 -11   5  14     6579.12     6491.50    233.26 o 
 -10   5  14      363.48      333.82     47.55 o 
  -9   5  14     4531.09     4337.27    164.57 o 
  -8   5  14      638.76      691.39     60.23 o 
  -7   5  14     3903.38     3943.31    125.72 o 
  -6   5  14     1206.89     1252.49     53.42 o 
  -5   5  14      170.03      170.51     32.14 o 
  -4   5  14     2861.68     2786.34     87.82 o 
  -3   5  14     5307.78     5339.50    146.20 o 
  -2   5  14      536.77      561.10     35.72 o 
  -1   5  14    21899.19    20513.49    520.77 o 
   0   5  14      481.00      458.93     34.57 o 
   1   5  14    24682.70    23457.17    607.08 o 
   2   5  14     1650.57     1673.69     94.13 o 
   3   5  14    15461.37    14437.84    426.14 o 
   4   5  14        1.94        0.45     28.56 o 
   5   5  14     7383.55     7348.58    221.73 o 
   6   5  14     1782.00     1824.07     84.64 o 
   7   5  14     5132.83     5134.28    171.41 o 
   8   5  14      330.55      299.32     57.03 o 
   9   5  14     1877.41     2155.38    104.00 o 
  10   5  14       35.73       -9.84     54.55 o 
 -14   6  14     1735.16     1775.81    104.51 o 
 -13   6  14      377.00      416.17     90.58 o 
 -12   6  14     2556.74     2412.09    116.13 o 
 -11   6  14     3788.70     3780.33    153.91 o 
 -10   6  14     2321.11     2235.78    104.96 o 
  -9   6  14     3778.01     3796.58    184.48 o 
  -8   6  14     2180.35     2243.94    201.75 o 
  -7   6  14    11635.99    11623.93    396.43 o 
  -6   6  14      102.88       66.00     27.12 o 
  -5   6  14    19613.28    19210.74    469.34 o 
  -4   6  14      357.58      364.91     31.06 o 
  -3   6  14    12345.98    12418.18    310.76 o 
  -2   6  14     2885.45     2693.46    124.26 o 
  -1   6  14     6400.52     6440.93    188.25 o 
   0   6  14    13433.76    13087.04    358.01 o 
   1   6  14     1273.95     1097.97     69.28 o 
   2   6  14     4865.49     4968.36    186.14 o 
   3   6  14       48.40       87.38     29.62 o 
   4   6  14     3164.84     3164.77    113.61 o 
   5   6  14      797.65      850.88     57.38 o 
   6   6  14     1588.73     1550.27    105.18 o 
   7   6  14     2439.56     2454.24    104.21 o 
   8   6  14     1599.98     1776.41     94.13 o 
   9   6  14     4080.54     4186.04    155.53 o 
 -14   7  14      289.08      310.20     86.84 o 
 -13   7  14     2804.16     2584.78    125.24 o 
 -12   7  14     1827.55     1692.87     94.65 o 
 -11   7  14     2764.29     2750.47    124.90 o 
 -10   7  14     1311.21     1277.17     76.63 o 
  -9   7  14      880.55      839.69     83.11 o 
  -8   7  14     8553.63     8568.59    265.08 o 
  -7   7  14      494.23      566.48     53.61 o 
  -6   7  14    19245.99    19546.99    563.37 o 
  -5   7  14      106.91       82.92     34.08 o 
  -4   7  14    22164.00    21313.42    603.83 o 
  -3   7  14     2720.27     2448.36     86.60 o 
  -2   7  14     8855.34     8681.11    244.71 o 
  -1   7  14      989.85     1008.60     50.74 o 
   0   7  14     3898.62     3668.64    127.56 o 
   1   7  14     5591.40     5425.45    178.16 o 
   2   7  14      580.17      635.72     55.63 o 
   3   7  14     7375.27     6905.99    205.97 o 
   4   7  14      750.96      737.95     81.53 o 
   5   7  14      797.51      765.03     55.56 o 
   6   7  14     3775.89     3863.94    137.30 o 
   7   7  14     3198.75     3428.22    192.26 o 
   8   7  14     3806.79     4381.74    213.37 o 
   9   7  14      724.72      748.59     67.84 o 
 -13   8  14       28.15       29.45     45.49 o 
 -12   8  14     8466.77     8794.04    306.21 o 
 -11   8  14      463.20      552.71     57.70 o 
 -10   8  14     3895.96     3534.72    144.44 o 
  -9   8  14      857.74      986.86     64.59 o 
  -8   8  14      881.54      954.77     65.39 o 
  -7   8  14     1032.16     1249.63     95.24 o 
  -6   8  14      366.06      431.07     48.75 o 
  -5   8  14     2381.42     2311.03     90.84 o 
  -4   8  14       79.20       71.70     23.27 o 
  -3   8  14       62.32       95.89     26.13 o 
  -2   8  14     6176.94     6147.40    179.70 o 
  -1   8  14       73.34       75.83     26.34 o 
   0   8  14    16049.20    15337.29    448.34 o 
   1   8  14     4737.13     4739.26    220.39 o 
   2   8  14    22491.06    22111.02    589.05 o 
   3   8  14      146.61      154.92     33.89 o 
   4   8  14     6828.37     6748.29    204.16 o 
   5   8  14      160.70      182.74     40.04 o 
   6   8  14     5570.45     5767.40    186.97 o 
   7   8  14     2266.96     2260.98    100.19 o 
   8   8  14     4723.54     4951.87    172.46 o 
 -13   9  14       86.05      110.65     49.41 o 
 -12   9  14     1277.81     1334.53    105.57 o 
 -11   9  14        6.29       14.14     72.46 o 
 -10   9  14     6381.19     6215.76    223.68 o 
  -9   9  14      499.49      453.90     61.85 o 
  -8   9  14     5703.59     5468.55    232.24 o 
  -7   9  14      161.19      194.85     39.62 o 
  -6   9  14    19727.24    19872.56    828.35 o 
  -5   9  14        4.68        6.84     23.06 o 
  -4   9  14    18364.01    18343.40    526.64 o 
  -3   9  14      388.50      380.66     33.92 o 
  -2   9  14     5668.39     5510.02    229.72 o 
  -1   9  14     1065.59     1113.14     57.61 o 
   0   9  14     5061.49     4845.43    160.82 o 
   1   9  14     1720.90     1719.06     71.48 o 
   2   9  14     2548.39     2506.78    120.06 o 
   3   9  14      460.08      424.93     42.60 o 
   4   9  14      829.31      721.81     53.06 o 
   5   9  14      231.01      212.98     41.62 o 
   6   9  14      834.34      956.20     72.27 o 
   7   9  14      236.90      212.66     51.70 o 
   8   9  14     8032.52     8344.24    286.67 o 
 -12  10  14     8177.58     8141.71    336.03 o 
 -11  10  14     1193.98      958.11     93.32 o 
 -10  10  14     3844.48     3901.38    183.16 o 
  -9  10  14     1304.09     1185.09     85.37 o 
  -8  10  14      149.59      158.93     42.91 o 
  -7  10  14     1096.57     1148.65     72.70 o 
  -6  10  14       45.15       47.54     24.93 o 
  -5  10  14     2799.02     2831.96    219.11 o 
  -4  10  14      932.17      981.51     50.05 o 
  -3  10  14     1974.66     1915.95     91.21 o 
  -2  10  14     1302.13     1346.58     61.86 o 
  -1  10  14     1878.03     1973.23     80.25 o 
   0  10  14     7726.61     7495.51    240.75 o 
   1  10  14     1468.56     1539.28     67.00 o 
   2  10  14    14199.89    13680.30    377.29 o 
   3  10  14      978.47     1108.39     60.78 o 
   4  10  14     6242.34     6052.73    187.38 o 
   5  10  14      114.21      164.64     44.46 o 
   6  10  14     6034.45     6283.36    200.05 o 
   7  10  14      877.06      843.06     64.10 o 
 -11  11  14     2340.56     2469.27    155.65 o 
 -10  11  14     1594.24     1654.53    107.62 o 
  -9  11  14      296.05      450.27     85.23 o 
  -8  11  14     4739.22     5246.78    222.93 o 
  -7  11  14      109.25      144.15     27.82 o 
  -6  11  14     5753.10     5840.03    217.97 o 
  -5  11  14      533.16      474.44    118.90 o 
  -4  11  14     4305.41     4716.20    228.60 o 
  -3  11  14     3621.81     3595.69    121.13 o 
  -2  11  14     1200.10     1214.71     54.04 o 
  -1  11  14     1014.67      978.17     68.21 o 
   0  11  14     1513.15     1500.58     67.68 o 
   1  11  14     7748.64     7855.18    234.11 o 
   2  11  14     2110.66     1942.87     83.83 o 
   3  11  14     8232.66     8201.83    245.06 o 
   4  11  14       10.49       36.25     32.88 o 
   5  11  14     6441.48     6520.19    203.98 o 
   6  11  14     1328.49     1228.81     71.15 o 
 -10  12  14     1276.61     1239.52    104.09 o 
  -9  12  14     6370.37     6183.66    310.82 o 
  -8  12  14      158.97       71.02     37.14 o 
  -7  12  14     4223.37     3958.23    244.55 o 
  -6  12  14      187.63      110.57     76.89 o 
  -5  12  14     9737.99     9653.28    357.96 o 
  -4  12  14       45.56       36.05     44.19 o 
  -3  12  14     4851.26     4680.80    230.82 o 
  -2  12  14      464.26      411.53     43.72 o 
  -1  12  14     6035.49     5935.27    274.42 o 
   0  12  14     1522.74     1542.32     75.21 o 
   1  12  14     2547.94     2395.75     92.85 o 
   2  12  14      385.55      420.77     41.32 o 
   3  12  14        5.84       39.96     32.25 o 
   4  12  14      734.60      740.20     52.60 o 
   5  12  14     1407.37     1475.39     73.39 o 
  -9  13  14     2450.02     2811.60    282.76 o 
  -8  13  14       30.98      -10.08     65.36 o 
  -7  13  14      581.27      768.77    162.36 o 
  -6  13  14      134.41      166.58     70.24 o 
  -5  13  14      455.69      451.51     81.60 o 
  -4  13  14        0.72        8.69     52.54 o 
  -3  13  14     4723.19     4371.49    218.73 o 
  -2  13  14      400.80      401.87     72.85 o 
  -1  13  14     6676.88     6749.25    222.63 o 
   0  13  14      461.89      496.33     39.08 o 
   1  13  14     7761.18     7947.31    237.32 o 
   2  13  14        8.73       20.57     29.46 o 
   3  13  14    10257.55    10380.82    306.93 o 
   4  13  14        0.09      -27.93     27.93 o 
  -8  14  14      244.64      205.05     72.46 o 
  -7  14  14     6085.04     6230.30    348.96 o 
  -6  14  14        9.25      -30.63     55.36 o 
  -5  14  14     5899.09     5738.54    323.36 o 
  -4  14  14      992.65      966.32     98.55 o 
  -3  14  14     6229.13     6404.69    291.98 o 
  -2  14  14       70.92       51.73     45.29 o 
  -1  14  14     3634.90     3620.85    155.84 o 
   0  14  14      345.42      351.09     34.59 o 
   1  14  14      190.91      168.07     60.06 o 
   2  14  14     1555.13     1573.18     92.15 o 
  -5  15  14       44.42      109.14    128.24 o 
  -4  15  14     2717.83     2895.09    308.48 o 
  -3  15  14     1335.58     1491.49    222.43 o 
  -2  15  14     2908.64     2792.01    220.28 o 
  -1  15  14     3499.63     3260.52    240.73 o 
   0  15  14      932.63      880.15     67.75 o 
 -15   0  15       74.39      118.00     80.34 o 
 -13   0  15     3160.40     3682.54    228.77 o 
 -11   0  15     7465.01     7140.52    660.77 o 
  -9   0  15    29910.57    27790.20   3064.28 o 
  -7   0  15    10442.00    10348.94    405.98 o 
  -5   0  15     7588.72     7042.10    286.66 o 
  -3   0  15    15944.65    15980.36    606.17 o 
  -1   0  15      625.82      691.59     62.97 o 
   1   0  15       24.77       30.20     36.93 o 
   3   0  15     5153.45     5258.64    271.60 o 
   5   0  15     9942.58    10042.33    384.71 o 
   7   0  15     6247.56     6755.41    379.08 o 
   9   0  15    13244.66    13217.76    685.12 o 
 -15   1  15     6722.43     6575.02    292.83 o 
 -14   1  15      418.60      410.48     66.41 o 
 -13   1  15     3763.21     3868.61    169.85 o 
 -12   1  15      821.51      835.70     73.66 o 
 -11   1  15     1868.47     1854.51     99.59 o 
 -10   1  15     2273.92     2162.45    268.90 o 
  -9   1  15     1359.38     1588.53    121.72 o 
  -8   1  15     5387.34     5578.68    171.16 o 
  -7   1  15      416.39      499.27     41.05 o 
  -6   1  15     1858.52     1877.94     75.43 o 
  -5   1  15     7964.90     7745.48    221.50 o 
  -4   1  15     2216.75     2287.37     76.75 o 
  -3   1  15    14808.45    14553.50    362.04 o 
  -2   1  15       22.00        5.10     20.29 o 
  -1   1  15    14255.05    13601.54    340.30 o 
   0   1  15      568.60      555.02     37.73 o 
   1   1  15    11832.77    11707.84    310.88 o 
   2   1  15      106.87      100.57     27.13 o 
   3   1  15    18242.20    17739.68    441.33 o 
   4   1  15      908.26      871.41     51.69 o 
   5   1  15    10644.11    10569.29    315.86 o 
   6   1  15      451.01      571.46     58.95 o 
   7   1  15      624.28      622.30     61.22 o 
   8   1  15      626.89      754.28     92.36 o 
   9   1  15      104.11       79.60     60.81 o 
  10   1  15     1482.35     1921.91    150.63 o 
 -15   2  15       79.39       80.50     62.98 o 
 -14   2  15     3197.02     3393.04    180.51 o 
 -13   2  15     1116.43     1157.72     86.16 o 
 -12   2  15     1741.08     1685.38     98.44 o 
 -11   2  15     4352.89     4181.37    191.99 o 
 -10   2  15     2803.86     2372.91    341.29 o 
  -9   2  15     7376.99     6672.40    286.93 o 
  -8   2  15     1288.89     1203.60     61.45 o 
  -7   2  15    10426.79    10409.72    268.41 o 
  -6   2  15     4746.87     5026.51    141.65 o 
  -5   2  15     6001.19     5792.94    158.27 o 
  -4   2  15     3046.82     2944.49     91.64 o 
  -3   2  15    10952.65    11066.06    285.80 o 
  -2   2  15     4513.15     4515.85    172.64 o 
  -1   2  15      143.49      188.87     26.93 o 
   0   2  15     6745.26     6835.93    183.28 o 
   1   2  15      895.77      870.79     46.81 o 
   2   2  15     8250.44     8253.90    219.50 o 
   3   2  15     4853.69     4870.79    142.22 o 
   4   2  15     9464.09     9344.30    248.58 o 
   5   2  15     2972.34     2852.97    109.60 o 
   6   2  15     1373.28     1199.69     76.41 o 
   7   2  15     4890.67     5078.91    229.18 o 
   8   2  15     1096.45     1117.91     92.27 o 
   9   2  15     3159.85     3248.95    174.77 o 
 -15   3  15      910.81      848.33     97.20 o 
 -14   3  15     2087.33     1911.06    128.59 o 
 -13   3  15      571.93      672.85    132.54 o 
 -12   3  15     3434.28     3964.32    187.96 o 
 -11   3  15      501.48      476.78     63.88 o 
 -10   3  15     8677.34     8612.77    342.14 o 
  -9   3  15     1377.32     1366.61    147.54 o 
  -8   3  15    18644.50    18504.58    500.61 o 
  -7   3  15     2176.63     2148.33     76.01 o 
  -6   3  15    15081.96    16005.21    398.50 o 
  -5   3  15     2598.26     2624.95     85.37 o 
  -4   3  15    10395.87     9738.26    248.00 o 
  -3   3  15     9238.42     9182.26    237.04 o 
  -2   3  15     9478.18     9484.58    244.53 o 
  -1   3  15     2235.73     2181.09     75.45 o 
   0   3  15       86.09       93.94     24.07 o 
   1   3  15     7324.31     7021.54    189.12 o 
   2   3  15      494.60      545.06     42.77 o 
   3   3  15     2658.71     2687.15    107.43 o 
   4   3  15     4770.21     4702.82    165.15 o 
   5   3  15     2309.38     2157.85     98.41 o 
   6   3  15     8269.87     8923.38    286.16 o 
   7   3  15       39.46       50.19     42.15 o 
   8   3  15     3682.97     3779.28    152.82 o 
   9   3  15      451.14      566.48     77.34 o 
 -15   4  15       13.68      -28.24     56.97 o 
 -14   4  15     3974.65     4264.31    207.82 o 
 -13   4  15       50.19       12.29     80.39 o 
 -12   4  15     3334.20     3546.97    274.19 o 
 -11   4  15       22.93       64.65     40.32 o 
 -10   4  15     1881.29     1736.34    140.66 o 
  -9   4  15       14.29        9.57     36.87 o 
  -8   4  15       31.50       63.56     32.05 o 
  -7   4  15      428.57      461.13     37.14 o 
  -6   4  15     1765.41     1939.12     70.53 o 
  -5   4  15       55.69       44.43     24.13 o 
  -4   4  15     9186.46     8758.59    276.99 o 
  -3   4  15      423.91      425.52     34.07 o 
  -2   4  15    22668.99    22277.96    543.49 o 
  -1   4  15     1405.27     1335.16     86.33 o 
   0   4  15    29651.99    30153.63    771.26 o 
   1   4  15      433.83      396.87     35.88 o 
   2   4  15    18967.37    17902.41    444.58 o 
   3   4  15     2177.51     2085.21     92.75 o 
   4   4  15     7460.71     7158.94    231.54 o 
   5   4  15       12.56      -33.80     33.80 o 
   6   4  15     2885.85     3040.11    126.84 o 
   7   4  15        5.33       78.68     45.12 o 
   8   4  15      271.51      351.74     58.55 o 
   9   4  15      577.60      554.48     67.01 o 
 -14   5  15     1479.19     1708.47    151.16 o 
 -13   5  15      121.95      118.27     54.99 o 
 -12   5  15     3803.76     3592.93    153.22 o 
 -11   5  15      463.54      432.34     59.62 o 
 -10   5  15     6407.48     6298.62    225.72 o 
  -9   5  15      119.17       53.83     39.74 o 
  -8   5  15    13233.99    13374.35    401.31 o 
  -7   5  15     1493.54     1395.72     71.14 o 
  -6   5  15    21572.61    22013.58    632.17 o 
  -5   5  15       11.62        4.51     23.18 o 
  -4   5  15    21681.29    21444.28    524.27 o 
  -3   5  15      681.45      743.81     41.62 o 
  -2   5  15     5198.68     5127.85    143.80 o 
  -1   5  15     4730.18     4800.35    136.41 o 
   0   5  15       94.54       97.39     26.72 o 
   1   5  15      870.87      838.37     50.92 o 
   2   5  15     1275.38     1154.90     64.72 o 
   3   5  15     1215.92     1147.97    106.75 o 
   4   5  15     5186.32     5214.15    180.30 o 
   5   5  15      161.51      145.99     50.48 o 
   6   5  15     8013.41     7782.99    255.20 o 
   7   5  15       15.24       -4.74     41.01 o 
   8   5  15     6988.10     7498.24    254.01 o 
   9   5  15      952.75      933.75     80.51 o 
 -14   6  15     2443.31     2451.71    144.83 o 
 -13   6  15     1755.24     1800.02    103.35 o 
 -12   6  15     2763.50     2704.68    126.18 o 
 -11   6  15      638.59      586.52     59.81 o 
 -10   6  15      438.67      422.80     57.35 o 
  -9   6  15     4604.64     4304.93    152.94 o 
  -8   6  15      658.75      703.10     63.06 o 
  -7   6  15     8825.86     9205.45    391.97 o 
  -6   6  15      382.67      434.40     45.38 o 
  -5   6  15    11330.07    11599.35    523.84 o 
  -4   6  15     7018.58     6805.43    198.80 o 
  -3   6  15     3642.14     3767.89    121.47 o 
  -2   6  15    12615.23    12861.50    350.39 o 
  -1   6  15      179.56      184.24     30.62 o 
   0   6  15    21496.26    20546.06    627.94 o 
   1   6  15      139.22      193.96     35.93 o 
   2   6  15    13111.50    13410.82    400.31 o 
   3   6  15      402.60      341.78     43.65 o 
   4   6  15     2398.21     2263.02    100.33 o 
   5   6  15     3708.49     3960.01    153.37 o 
   6   6  15     2207.76     2076.10     94.32 o 
   7   6  15     2506.33     2430.89    106.88 o 
   8   6  15      476.64      417.49     58.04 o 
 -14   7  15      190.07      134.08     57.70 o 
 -13   7  15     2662.23     2657.58    128.26 o 
 -12   7  15     1461.27     1449.13     88.90 o 
 -11   7  15     1584.96     1711.66     93.83 o 
 -10   7  15     6016.78     5666.36    208.85 o 
  -9   7  15       31.16       32.15     34.39 o 
  -8   7  15     3514.15     3086.73    259.74 o 
  -7   7  15      300.92      372.86     49.68 o 
  -6   7  15     6704.46     7003.67    220.96 o 
  -5   7  15     1256.89     1295.99     65.73 o 
  -4   7  15     1513.28     1528.53     70.52 o 
  -3   7  15     8940.77     8640.82    244.79 o 
  -2   7  15      494.07      474.50     48.81 o 
  -1   7  15    27193.75    26061.49    690.39 o 
   0   7  15     1707.51     1735.41     72.92 o 
   1   7  15    15667.77    15753.72    462.41 o 
   2   7  15       55.67       77.27     33.23 o 
   3   7  15     6318.90     6288.63    192.46 o 
   4   7  15      370.41      370.90     44.56 o 
   5   7  15     1351.77     1285.37     72.03 o 
   6   7  15     2069.11     2088.38     95.26 o 
   7   7  15     1298.79     1353.83     79.40 o 
   8   7  15     3691.99     3961.23    149.37 o 
 -13   8  15     2216.43     2056.45    110.61 o 
 -12   8  15     1433.57     1506.64     92.16 o 
 -11   8  15     6266.83     6279.30    229.33 o 
 -10   8  15      903.71     1043.28     84.49 o 
  -9   8  15     6101.13     5989.34    216.19 o 
  -8   8  15       26.99       79.95     31.27 o 
  -7   8  15    13446.12    13685.52    598.15 o 
  -6   8  15      575.27      718.09    100.32 o 
  -5   8  15    20472.75    19586.17    563.28 o 
  -4   8  15       22.04        6.95     26.77 o 
  -3   8  15     5928.28     6037.63    192.85 o 
  -2   8  15       18.02       36.27     30.10 o 
  -1   8  15     3475.29     3377.38    113.51 o 
   0   8  15     1759.12     1741.86     78.96 o 
   1   8  15       10.11      -15.10     29.11 o 
   2   8  15      234.72      172.53     37.01 o 
   3   8  15     2562.13     2650.22    114.05 o 
   4   8  15       25.27       28.13     33.77 o 
   5   8  15     5489.62     5430.81    176.15 o 
   6   8  15      937.36     1075.63     69.46 o 
   7   8  15     7190.72     7348.90    231.50 o 
   8   8  15      442.34      549.51     61.82 o 
 -12   9  15       13.29       -6.95     43.32 o 
 -11   9  15     2628.56     2728.88    160.61 o 
 -10   9  15        8.53       -9.53     49.84 o 
  -9   9  15       11.85       21.52     40.08 o 
  -8   9  15      116.07       65.30     41.75 o 
  -7   9  15      363.41      317.21     45.99 o 
  -6   9  15      253.82      215.49     61.78 o 
  -5   9  15     6494.18     6159.64    197.15 o 
  -4   9  15      285.96      295.43     33.29 o 
  -3   9  15     5998.28     6251.93    199.68 o 
  -2   9  15       65.64       61.40     33.83 o 
  -1   9  15    11637.63    11409.03    314.53 o 
   0   9  15      303.22      391.37     40.35 o 
   1   9  15    21791.92    21049.82    608.40 o 
   2   9  15     1372.45     1404.48     67.58 o 
   3   9  15     7548.05     7341.31    219.42 o 
   4   9  15      871.18      958.62     61.26 o 
   5   9  15     5107.67     5089.98    181.09 o 
   6   9  15       40.49       28.24     39.87 o 
   7   9  15     2357.58     2398.81    118.42 o 
 -12  10  15      682.39      730.42    116.31 o 
 -11  10  15     6060.90     6274.58    269.90 o 
 -10  10  15       43.54       50.27     58.57 o 
  -9  10  15     6811.23     7088.94    290.64 o 
  -8  10  15      252.53      274.87     48.17 o 
  -7  10  15    12719.20    12434.95    422.62 o 
  -6  10  15       96.64       73.88     27.08 o 
  -5  10  15     8109.03     8405.30    382.61 o 
  -4  10  15     2496.96     2415.56     92.84 o 
  -3  10  15      467.00      509.10     38.22 o 
  -2  10  15     3427.75     3129.83    133.43 o 
  -1  10  15     1956.18     1884.85     96.13 o 
   0  10  15     4233.96     4090.03    165.32 o 
   1  10  15        2.75       25.93     28.36 o 
   2  10  15     1548.37     1581.46     72.62 o 
   3  10  15      296.60      278.02     40.48 o 
   4  10  15     1371.73     1318.21     71.22 o 
   5  10  15     3395.80     3258.77    135.98 o 
   6  10  15     1213.57     1305.64     83.61 o 
 -11  11  15     1543.85     1627.31    111.27 o 
 -10  11  15     5540.96     5730.02    250.00 o 
  -9  11  15        8.87      -38.40     38.40 o 
  -8  11  15     3556.65     3544.87    165.95 o 
  -7  11  15      569.27      573.95     42.60 o 
  -6  11  15     4352.01     4486.34    150.91 o 
  -5  11  15     1005.54     1005.86    100.53 o 
  -4  11  15     1408.24     1294.96    102.82 o 
  -3  11  15     2488.24     2339.84     88.81 o 
  -2  11  15     1751.28     1850.82     77.49 o 
  -1  11  15     3170.74     3241.70    138.79 o 
   0  11  15     1002.10      930.05     69.33 o 
   1  11  15     5400.25     5537.04    216.75 o 
   2  11  15     1895.31     2034.50     84.74 o 
   3  11  15     3632.03     3593.28    126.94 o 
   4  11  15     1679.66     1769.65     86.71 o 
   5  11  15     1399.15     1319.49     72.50 o 
 -10  12  15      270.09      354.60     64.83 o 
  -9  12  15      894.54      995.73     91.42 o 
  -8  12  15       36.15       45.31     60.03 o 
  -7  12  15      972.80     1099.92    186.94 o 
  -6  12  15      937.20      886.46    101.67 o 
  -5  12  15     1412.01     1453.86    182.57 o 
  -4  12  15     8150.72     8253.00    359.79 o 
  -3  12  15      825.41      920.65    145.92 o 
  -2  12  15     6436.59     6603.71    210.21 o 
  -1  12  15       46.19       -0.33     31.52 o 
   0  12  15     4956.47     4617.17    298.04 o 
   1  12  15      275.57      335.83     39.31 o 
   2  12  15     9167.70     8827.38    265.60 o 
   3  12  15       44.99       49.28     34.46 o 
   4  12  15     4790.77     4837.22    148.35 o 
  -8  13  15     8727.43     9145.48    690.15 o 
  -7  13  15        4.64      -63.57     63.57 o 
  -6  13  15     5821.57     5628.04    536.79 o 
  -5  13  15      177.61      236.13     66.27 o 
  -4  13  15     4901.43     4638.27    253.50 o 
  -3  13  15       22.96       12.91     54.08 o 
  -2  13  15      645.03      609.95    101.32 o 
  -1  13  15      285.12      349.06     42.55 o 
   0  13  15      325.61      334.31     40.69 o 
   1  13  15        1.04        4.40     30.01 o 
   2  13  15      898.19      931.52     55.00 o 
   3  13  15        3.12       30.49     37.42 o 
  -6  14  15      527.53      795.17    100.41 o 
  -5  14  15      516.24      500.50     82.99 o 
  -4  14  15     3272.95     3222.59    181.80 o 
  -3  14  15       52.15       20.12     53.64 o 
  -2  14  15     7491.09     7555.06    291.57 o 
  -1  14  15      641.55      586.10     69.12 o 
   0  14  15     5731.64     5961.53    199.58 o 
   1  14  15       15.18       -5.12     26.61 o 
 -14   0  16     3184.84     3037.22    208.98 o 
 -12   0  16      809.66      702.51    101.31 o 
 -10   0  16       42.71       75.03     67.20 o 
  -8   0  16     3688.28     3838.32    184.18 o 
  -6   0  16     8949.06     9156.07    368.59 o 
  -4   0  16    17358.93    16758.75    637.58 o 
  -2   0  16    23898.57    23378.37   1078.68 o 
   0   0  16     7609.27     8084.01    329.16 o 
   2   0  16     9192.47     9428.07    430.47 o 
   4   0  16     7627.81     8081.46    340.81 o 
   6   0  16     1049.10      984.15     96.05 o 
   8   0  16      413.13      536.08    130.98 o 
 -15   1  16      651.32      697.74     93.06 o 
 -14   1  16     3756.44     3719.33    167.90 o 
 -13   1  16       74.52       99.13     49.58 o 
 -12   1  16     5971.39     6309.78    235.08 o 
 -11   1  16      855.53      817.80     81.59 o 
 -10   1  16    21756.61    22894.42    778.04 o 
  -9   1  16      526.87      527.03     72.38 o 
  -8   1  16    13887.49    14561.87    400.90 o 
  -7   1  16     1719.15     1705.78     74.04 o 
  -6   1  16     3606.36     3381.40    114.13 o 
  -5   1  16     2071.92     1739.78     78.84 o 
  -4   1  16     3349.96     3435.07    114.98 o 
  -3   1  16     4433.88     4338.35    136.83 o 
  -2   1  16      171.73      162.89     30.09 o 
  -1   1  16      737.07      769.59     47.96 o 
   0   1  16     2069.07     1908.46     86.58 o 
   1   1  16     1145.34     1038.63     59.73 o 
   2   1  16     4580.21     4613.01    136.48 o 
   3   1  16      718.94      671.75     46.85 o 
   4   1  16     7688.00     7782.86    225.61 o 
   5   1  16      364.94      343.49     67.52 o 
   6   1  16     4372.57     4326.64    167.63 o 
   7   1  16      895.53      810.15     96.11 o 
   8   1  16    10110.90     9952.58    379.71 o 
   9   1  16        6.73      101.31     65.58 o 
 -15   2  16     1570.97     1887.65    135.61 o 
 -14   2  16     1342.79     1149.84    105.99 o 
 -13   2  16     3174.80     3433.51    242.16 o 
 -12   2  16      517.06      450.98     66.76 o 
 -11   2  16     4984.81     4839.84    217.85 o 
 -10   2  16      111.30      130.75     52.09 o 
  -9   2  16    13737.36    12973.11    455.41 o 
  -8   2  16      114.41      181.37     34.70 o 
  -7   2  16     4808.28     5063.09    173.31 o 
  -6   2  16     6074.35     5930.13    179.19 o 
  -5   2  16     2554.19     2575.19     86.29 o 
  -4   2  16     6400.86     6485.11    237.66 o 
  -3   2  16      389.68      415.28     35.17 o 
  -2   2  16    14021.05    13633.77    422.54 o 
  -1   2  16     1615.71     1566.63     68.92 o 
   0   2  16     7134.79     7128.37    192.14 o 
   1   2  16      864.17      858.62     61.62 o 
   2   2  16     3468.21     3489.58    110.64 o 
   3   2  16     1470.72     1663.52     70.40 o 
   4   2  16     5122.23     4962.84    148.41 o 
   5   2  16     4264.45     4363.86    149.85 o 
   6   2  16       59.76       37.07     37.82 o 
   7   2  16     2517.95     2408.33    107.04 o 
   8   2  16        7.10       43.85     55.09 o 
   9   2  16     3745.45     3929.31    192.03 o 
 -14   3  16      177.75      136.82     63.65 o 
 -13   3  16      705.78      716.86     83.04 o 
 -12   3  16     1866.17     1959.20    122.86 o 
 -11   3  16      220.37      361.06     61.97 o 
 -10   3  16     3478.83     3828.36    224.55 o 
  -9   3  16      434.98      558.03     58.67 o 
  -8   3  16     1435.19     1293.45     64.68 o 
  -7   3  16    10704.61    10791.78    278.32 o 
  -6   3  16     2755.29     3023.38    108.49 o 
  -5   3  16     7489.25     7245.16    194.31 o 
  -4   3  16     1967.81     2024.79     75.43 o 
  -3   3  16    22555.25    22762.14    556.58 o 
  -2   3  16     2138.40     1980.02     72.74 o 
  -1   3  16    14064.85    13083.66    329.91 o 
   0   3  16      392.36      342.36     34.33 o 
   1   3  16     8494.96     8367.71    224.40 o 
   2   3  16     7920.09     7691.96    209.08 o 
   3   3  16     9081.26     9342.58    270.68 o 
   4   3  16     4577.44     4514.57    151.42 o 
   5   3  16     1263.24     1416.68     76.94 o 
   6   3  16     1042.74     1043.67     81.44 o 
   7   3  16      110.19      125.60     66.16 o 
   8   3  16      933.39     1060.70     82.68 o 
   9   3  16      280.88      275.10     78.59 o 
 -14   4  16      162.26      127.36     63.18 o 
 -13   4  16     4246.78     4550.27    213.65 o 
 -12   4  16       80.07        4.54     48.60 o 
 -11   4  16     9513.46     9461.54    374.63 o 
 -10   4  16       88.08      107.65     48.38 o 
  -9   4  16     9535.96     9849.12    343.43 o 
  -8   4  16     1675.65     1640.25     82.33 o 
  -7   4  16    11969.98    12328.69    335.79 o 
  -6   4  16      142.93      191.79     34.52 o 
  -5   4  16     7956.48     8368.36    220.70 o 
  -4   4  16      458.38      575.32     42.70 o 
  -3   4  16     1483.79     1411.93     76.76 o 
  -2   4  16       40.58       44.79     33.16 o 
  -1   4  16      349.18      410.18     35.92 o 
   0   4  16      291.77      297.11     33.97 o 
   1   4  16     1663.69     1684.38    106.81 o 
   2   4  16       21.71       13.47     29.36 o 
   3   4  16     7676.88     7972.64    236.20 o 
   4   4  16      383.90      426.32     50.83 o 
   5   4  16    13853.97    13865.97    419.43 o 
   6   4  16       20.40       -9.43     41.35 o 
   7   4  16     7432.29     7896.45    262.93 o 
   8   4  16     1246.84     1189.69    117.92 o 
 -14   5  16      461.41      414.08    139.08 o 
 -13   5  16     1187.16     1423.24    132.83 o 
 -12   5  16       41.79       36.50     47.93 o 
 -11   5  16       12.91       25.22     39.87 o 
 -10   5  16     1271.83     1296.79     79.73 o 
  -9   5  16      980.52     1121.14     91.19 o 
  -8   5  16     3428.45     3314.72    224.66 o 
  -7   5  16     3480.79     3597.65    120.39 o 
  -6   5  16      528.52      664.11     46.21 o 
  -5   5  16    11601.85    11643.32    298.30 o 
  -4   5  16      160.39      150.98     28.34 o 
  -3   5  16    15094.49    14543.73    364.54 o 
  -2   5  16     2174.82     2046.99    119.54 o 
  -1   5  16    26049.41    25054.16    609.03 o 
   0   5  16      851.42      906.11     53.37 o 
   1   5  16    18537.35    18766.92    606.40 o 
   2   5  16      317.13      240.07     47.69 o 
   3   5  16     5349.81     5290.91    180.44 o 
   4   5  16      968.76     1140.62     71.31 o 
   5   5  16      702.95      581.46     58.96 o 
   6   5  16      560.66      594.72     82.83 o 
   7   5  16       15.09        8.05     44.91 o 
   8   5  16      251.51      314.24     71.40 o 
 -14   6  16      109.10      102.00     75.32 o 
 -13   6  16     4035.08     4100.22    330.84 o 
 -12   6  16      293.32      278.83     50.92 o 
 -11   6  16     5976.65     5719.79    212.83 o 
 -10   6  16      345.08      374.59     50.19 o 
  -9   6  16     5283.25     5245.59    229.68 o 
  -8   6  16     2045.16     2024.80    105.72 o 
  -7   6  16    10069.49    10406.39    345.08 o 
  -6   6  16     2051.12     1979.61     86.79 o 
  -5   6  16     7513.81     8172.79    327.84 o 
  -4   6  16     3370.92     3281.25    111.50 o 
  -3   6  16      242.26      178.82     31.09 o 
  -2   6  16    10385.99    10522.32    294.64 o 
  -1   6  16       36.54       22.94     27.21 o 
   0   6  16     9364.38     8960.87    281.61 o 
   1   6  16     3665.20     3700.39    125.60 o 
   2   6  16     4751.61     4515.07    158.69 o 
   3   6  16     6231.85     6269.38    209.17 o 
   4   6  16      421.50      522.36     53.92 o 
   5   6  16     5948.48     5682.52    198.63 o 
   6   6  16       15.48      -25.15     41.89 o 
   7   6  16     7648.92     7661.36    258.88 o 
   8   6  16        2.89       25.70     48.56 o 
 -13   7  16     1004.88      892.73     77.73 o 
 -12   7  16     4491.49     4244.69    208.33 o 
 -11   7  16       19.50      -19.12     39.73 o 
 -10   7  16     3182.91     3394.72    141.61 o 
  -9   7  16      366.81      384.32     49.21 o 
  -8   7  16     5255.37     5243.54    297.89 o 
  -7   7  16     1419.27     1561.29     90.85 o 
  -6   7  16     7713.49     7544.90    263.32 o 
  -5   7  16     4519.73     4288.72    148.78 o 
  -4   7  16     3370.59     3322.78    121.76 o 
  -3   7  16     3698.55     3595.01    119.68 o 
  -2   7  16      108.01      100.95     31.62 o 
  -1   7  16     6330.28     6125.10    246.46 o 
   0   7  16      977.08      950.53     55.20 o 
   1   7  16     6630.92     6364.34    193.22 o 
   2   7  16     3272.50     3346.38    128.41 o 
   3   7  16      389.05      378.98     47.70 o 
   4   7  16     6422.79     6642.09    221.95 o 
   5   7  16     1311.93     1353.48     81.42 o 
   6   7  16     8764.28     9273.17    297.69 o 
   7   7  16       25.45       64.43     44.81 o 
 -13   8  16      372.66      397.79     60.79 o 
 -12   8  16      518.05      597.53     63.28 o 
 -11   8  16      600.89      542.22    110.48 o 
 -10   8  16      349.04      328.70     49.58 o 
  -9   8  16       33.63       49.22     35.22 o 
  -8   8  16     3204.10     2992.64    148.27 o 
  -7   8  16     1572.89     1661.70     94.02 o 
  -6   8  16     6443.69     6487.45    240.28 o 
  -5   8  16      209.21      188.98     34.49 o 
  -4   8  16    15109.86    14623.21    432.45 o 
  -3   8  16        5.74      -23.19     27.52 o 
  -2   8  16    12534.04    12237.82    340.16 o 
  -1   8  16      270.79      273.67     35.52 o 
   0   8  16    19229.75    19116.75    516.85 o 
   1   8  16      271.35      265.66     39.98 o 
   2   8  16     8586.42     8483.60    268.19 o 
   3   8  16        9.82       21.10     35.62 o 
   4   8  16     1306.66     1261.41     76.70 o 
   5   8  16       74.52       88.95     39.79 o 
   6   8  16      945.67      912.47     67.71 o 
   7   8  16     1716.38     1696.12     90.77 o 
 -12   9  16     9601.97     9732.33    389.99 o 
 -11   9  16       34.76       80.17     90.43 o 
 -10   9  16     6085.91     6096.17    261.06 o 
  -9   9  16        8.58       37.84     43.06 o 
  -8   9  16     9515.81     9711.91    344.09 o 
  -7   9  16       46.33       78.94     78.82 o 
  -6   9  16     8234.91     8954.52    452.75 o 
  -5   9  16       56.92       92.76     36.70 o 
  -4   9  16      896.04      941.66     65.88 o 
  -3   9  16      579.14      640.35     56.43 o 
  -2   9  16        2.46       16.07     34.48 o 
  -1   9  16       21.62       30.16     29.06 o 
   0   9  16      774.58      785.53     53.33 o 
   1   9  16      164.56      106.47     36.06 o 
   2   9  16     5101.81     4846.59    167.92 o 
   3   9  16      120.16       97.42     39.48 o 
   4   9  16     4148.42     4043.43    142.00 o 
   5   9  16        0.93      -12.90     37.42 o 
   6   9  16    10276.48     9565.24    287.59 o 
 -11  10  16     2590.87     2595.43    231.47 o 
 -10  10  16        6.91      -56.34     56.34 o 
  -9  10  16     1294.05     1416.87     96.62 o 
  -8  10  16     1507.61     1347.06     90.94 o 
  -7  10  16     1434.76     1481.03     94.74 o 
  -6  10  16     8998.65     8141.99    357.85 o 
  -5  10  16      186.85      229.20     41.28 o 
  -4  10  16     8265.18     8714.38    306.64 o 
  -3  10  16      826.74      914.60     65.86 o 
  -2  10  16     7189.35     6683.39    244.71 o 
  -1  10  16      133.70       81.83     38.70 o 
   0  10  16     8821.18     8354.83    271.50 o 
   1  10  16     1812.32     1904.55     87.73 o 
   2  10  16     3875.97     3664.98    138.28 o 
   3  10  16     1664.98     1610.15     77.74 o 
   4  10  16     1970.19     2003.58     89.77 o 
   5  10  16      492.72      492.41     60.97 o 
 -10  11  16     2752.30     2822.69    150.25 o 
  -9  11  16      108.22      113.50     45.80 o 
  -8  11  16     3216.64     3263.28    157.74 o 
  -7  11  16     1167.87     1144.55    125.96 o 
  -6  11  16     4578.03     4515.34    151.10 o 
  -5  11  16     8150.58     8306.37    294.55 o 
  -4  11  16      250.23      251.25     30.04 o 
  -3  11  16     4469.33     4252.54    170.12 o 
  -2  11  16        8.76       45.24     38.20 o 
  -1  11  16     4846.12     4990.82    279.31 o 
   0  11  16      351.74      298.46     48.58 o 
   1  11  16     2446.18     2532.65    122.36 o 
   2  11  16     1086.63     1044.49     91.01 o 
   3  11  16     2130.19     2180.98    111.37 o 
   4  11  16     1846.78     1942.60     97.75 o 
  -9  12  16     7227.28     7473.74    364.70 o 
  -8  12  16      315.19      341.23     48.84 o 
  -7  12  16     5103.77     5066.76    546.26 o 
  -6  12  16      127.75       39.13     65.13 o 
  -5  12  16     1252.26     1156.82    113.04 o 
  -4  12  16      625.20      627.68     90.67 o 
  -3  12  16       59.54      126.16     68.15 o 
  -2  12  16     1967.86     1978.60    112.99 o 
  -1  12  16        5.54        5.05     49.62 o 
   0  12  16     2041.45     2094.79    124.21 o 
   1  12  16     3200.75     3129.59    127.45 o 
   2  12  16     1426.48     1636.63     77.92 o 
   3  12  16     3224.45     3321.68    124.19 o 
  -7  13  16     1448.96     1494.26    237.44 o 
  -6  13  16        5.32       65.48    122.78 o 
  -5  13  16     9353.33     9448.16    521.34 o 
  -4  13  16      662.11      682.69    103.76 o 
  -3  13  16     5988.81     6210.76    298.02 o 
  -2  13  16        0.97      -50.00     55.59 o 
  -1  13  16     7718.52     7192.11    265.46 o 
   0  13  16       70.98      108.58     37.17 o 
   1  13  16     4527.71     4323.88    159.87 o 
   2  13  16       85.25       97.71     36.90 o 
  -5  14  16     1704.04     1616.40    143.70 o 
  -4  14  16     3232.81     3064.95    180.58 o 
  -3  14  16     2043.40     2194.81    151.89 o 
  -2  14  16      136.20      112.56     60.06 o 
  -1  14  16       94.62      108.82     46.88 o 
 -13   0  17     5578.36     5774.77    317.70 o 
 -11   0  17    17434.21    16431.15   1079.25 o 
  -9   0  17    12483.76    12502.50    781.32 o 
  -7   0  17     2441.07     2484.57    135.62 o 
  -5   0  17       48.26       40.23     39.13 o 
  -3   0  17      365.39      407.39     56.25 o 
  -1   0  17     2728.56     2759.76    143.42 o 
   1   0  17     7496.43     7233.63    433.53 o 
   3   0  17     9971.34    10390.01    592.40 o 
   5   0  17     7841.79     8057.82    348.21 o 
   7   0  17     5591.79     5110.23    315.00 o 
 -14   1  17      288.49      267.41     61.50 o 
 -13   1  17        2.54       33.30     49.57 o 
 -12   1  17      834.86      920.24     78.72 o 
 -11   1  17       51.89      181.15     67.51 o 
 -10   1  17     3592.12     3682.95    289.18 o 
  -9   1  17     5166.90     4852.80    206.36 o 
  -8   1  17      994.65     1073.15     62.49 o 
  -7   1  17     9489.48     9054.84    261.35 o 
  -6   1  17      550.91      601.20     47.14 o 
  -5   1  17    19363.12    18903.79    542.09 o 
  -4   1  17      575.70      531.49     43.86 o 
  -3   1  17    22136.48    21385.07    564.70 o 
  -2   1  17      995.23     1061.81     57.22 o 
  -1   1  17     4861.50     4737.81    149.96 o 
   0   1  17      762.37      742.45     51.14 o 
   1   1  17     3924.92     3778.23    128.11 o 
   2   1  17      366.05      370.13     45.35 o 
   3   1  17     4017.19     4014.78    138.38 o 
   4   1  17     1912.99     2039.75     91.57 o 
   5   1  17        9.36      -37.58     37.58 o 
   6   1  17      843.20      913.74     75.59 o 
   7   1  17     1552.46     1625.13    114.67 o 
   8   1  17     1365.27     1508.60    115.79 o 
 -14   2  17        7.55       12.92     58.71 o 
 -13   2  17     4438.22     4315.87    233.95 o 
 -12   2  17      102.02       99.17     48.79 o 
 -11   2  17     7283.21     6662.15    346.34 o 
 -10   2  17      556.04      548.72    100.71 o 
  -9   2  17     6108.81     6470.52    242.68 o 
  -8   2  17     6152.94     6363.85    195.27 o 
  -7   2  17     3549.36     3928.91    131.53 o 
  -6   2  17     8422.41     8625.71    249.71 o 
  -5   2  17      504.42      424.03     44.64 o 
  -4   2  17    13787.81    13546.99    370.57 o 
  -3   2  17       63.19       10.86     26.83 o 
  -2   2  17     8948.17     9267.96    263.87 o 
  -1   2  17     1053.39     1193.73     68.07 o 
   0   2  17      672.16      767.89     47.16 o 
   1   2  17     7776.36     7694.54    221.56 o 
   2   2  17     1614.70     1585.74     69.82 o 
   3   2  17    10118.12    10150.83    269.97 o 
   4   2  17      252.63      264.14     44.05 o 
   5   2  17     4480.82     4640.29    159.06 o 
   6   2  17       28.75       14.08     43.48 o 
   7   2  17     3268.55     3223.98    144.74 o 
   8   2  17      122.46       94.02     61.14 o 
 -14   3  17     3929.36     3922.25    240.00 o 
 -13   3  17       95.77       80.54     82.63 o 
 -12   3  17     6313.95     6385.93    413.55 o 
 -11   3  17     1249.19     1353.21    190.52 o 
 -10   3  17     8872.78     8837.33    380.62 o 
  -9   3  17       55.49       74.04     42.83 o 
  -8   3  17     2972.32     3291.39    126.85 o 
  -7   3  17      442.85      508.03     41.32 o 
  -6   3  17      317.47      416.98     38.04 o 
  -5   3  17     2157.55     2309.37     82.09 o 
  -4   3  17      110.38      108.78     27.85 o 
  -3   3  17     6393.87     6246.75    172.02 o 
  -2   3  17     4417.60     4627.76    135.52 o 
  -1   3  17     1304.88     1421.30     62.05 o 
   0   3  17     1700.74     1658.52     68.20 o 
   1   3  17     2226.53     2292.82     84.24 o 
   2   3  17     8092.41     8031.92    219.23 o 
   3   3  17      453.18      335.19     44.47 o 
   4   3  17     9611.00     9567.04    280.93 o 
   5   3  17      165.05      129.69     42.10 o 
   6   3  17     8610.75     8257.25    254.45 o 
   7   3  17     1137.65     1125.86     85.14 o 
   8   3  17     4714.47     5057.86    224.49 o 
 -14   4  17      113.95       29.62     60.02 o 
 -13   4  17     1038.88     1133.89     98.59 o 
 -12   4  17       62.17       99.01     51.33 o 
 -11   4  17      152.93      188.55     55.34 o 
 -10   4  17     2524.45     2676.13    153.79 o 
  -9   4  17       11.72       77.67     50.91 o 
  -8   4  17     9209.80     9469.28    269.04 o 
  -7   4  17      402.95      343.70     39.46 o 
  -6   4  17     7375.81     7619.98    205.52 o 
  -5   4  17       23.47       12.62     25.11 o 
  -4   4  17    20119.40    20255.60    499.57 o 
  -3   4  17      902.55      802.50     47.13 o 
  -2   4  17    17228.32    16735.89    417.55 o 
  -1   4  17     1549.37     1542.45     88.92 o 
   0   4  17    14170.49    13508.33    343.07 o 
   1   4  17     3147.47     3004.91    128.02 o 
   2   4  17     6956.46     6887.39    208.35 o 
   3   4  17      172.45      201.77     39.91 o 
   4   4  17       50.63      119.51     39.04 o 
   5   4  17      455.23      543.24     55.66 o 
   6   4  17      327.41      433.24     59.05 o 
   7   4  17        4.26      -28.61     46.05 o 
   8   4  17     2017.23     2136.35    114.38 o 
 -14   5  17     6430.42     6872.01    297.48 o 
 -13   5  17        0.06       10.76     53.84 o 
 -12   5  17     6888.45     7049.05    360.20 o 
 -11   5  17       66.78       87.69     70.83 o 
 -10   5  17     3907.50     3718.70    152.60 o 
  -9   5  17     2642.65     2640.87    127.46 o 
  -8   5  17     5044.50     4934.29    195.44 o 
  -7   5  17      369.02      430.99     42.69 o 
  -6   5  17     2770.64     2761.73    138.89 o 
  -5   5  17      423.73      444.93     38.55 o 
  -4   5  17        4.34       19.29     27.38 o 
  -3   5  17     1400.18     1284.93     58.18 o 
  -2   5  17      708.53      803.41     50.14 o 
  -1   5  17      674.70      706.24     60.10 o 
   0   5  17     7691.81     7538.26    223.49 o 
   1   5  17     1532.34     1502.98     75.23 o 
   2   5  17    10722.08    10081.95    291.80 o 
   3   5  17       47.58      -16.40     33.54 o 
   4   5  17    13437.81    12745.10    363.92 o 
   5   5  17      119.39      143.78     46.39 o 
   6   5  17     9847.57    10321.79    330.07 o 
   7   5  17      241.61      332.11     57.67 o 
 -13   6  17     2090.79     2339.12    138.32 o 
 -12   6  17      263.48      221.75     57.90 o 
 -11   6  17      999.03     1002.02     74.76 o 
 -10   6  17     3475.41     3503.10    147.09 o 
  -9   6  17     1308.00     1365.93    101.03 o 
  -8   6  17     3664.65     3686.07    158.37 o 
  -7   6  17      186.68      280.69     41.26 o 
  -6   6  17     8424.13     8906.87    312.72 o 
  -5   6  17      874.24      972.96     60.10 o 
  -4   6  17     4195.74     4275.49    138.66 o 
  -3   6  17       39.19       54.64     29.18 o 
  -2   6  17    12691.31    12153.54    337.97 o 
  -1   6  17     3404.48     3320.39    118.76 o 
   0   6  17    10892.84    11034.93    311.72 o 
   1   6  17     1386.91     1332.49     68.18 o 
   2   6  17     1561.48     1581.09     76.25 o 
   3   6  17     5255.63     5057.28    250.58 o 
   4   6  17      357.42      326.65     50.09 o 
   5   6  17     5235.55     5278.84    190.20 o 
   6   6  17      137.44      149.32     48.46 o 
   7   6  17     3277.38     3663.00    153.03 o 
 -13   7  17       46.33       42.61     51.52 o 
 -12   7  17     2297.89     2396.18    120.84 o 
 -11   7  17      702.27      611.21     85.45 o 
 -10   7  17      743.30      756.22     78.09 o 
  -9   7  17     4050.39     4175.67    153.04 o 
  -8   7  17     4426.52     4131.93    173.49 o 
  -7   7  17     4193.42     4183.25    149.58 o 
  -6   7  17     1122.63     1060.63     62.82 o 
  -5   7  17     6592.60     6125.52    200.97 o 
  -4   7  17      408.47      417.33     44.63 o 
  -3   7  17     5217.50     5406.30    166.50 o 
  -2   7  17      359.25      430.48     50.74 o 
  -1   7  17    17194.52    16982.31    509.66 o 
   0   7  17     4021.38     3780.92    127.45 o 
   1   7  17     8149.67     7871.20    246.43 o 
   2   7  17     2081.07     1947.90     86.44 o 
   3   7  17      840.37      930.58     66.76 o 
   4   7  17     2443.84     2409.60    138.45 o 
   5   7  17      315.60      294.33     52.81 o 
   6   7  17     3560.13     3609.14    203.33 o 
 -12   8  17      429.15      560.53     63.29 o 
 -11   8  17     4512.90     4760.50    185.50 o 
 -10   8  17       92.61      109.62     42.50 o 
  -9   8  17     2596.39     2539.12    174.74 o 
  -8   8  17     1768.62     2030.12    154.23 o 
  -7   8  17     4066.87     4036.01    208.96 o 
  -6   8  17     1636.40     1523.91     89.28 o 
  -5   8  17       56.07        0.88     38.00 o 
  -4   8  17      398.60      455.54     69.84 o 
  -3   8  17      845.22      792.49     68.61 o 
  -2   8  17      405.09      371.21     41.71 o 
  -1   8  17     2896.47     2689.18    130.36 o 
   0   8  17     1606.87     1555.54     73.16 o 
   1   8  17     5997.63     6399.64    196.72 o 
   2   8  17        6.93      -22.74     34.33 o 
   3   8  17     7933.31     8136.54    263.37 o 
   4   8  17        4.70      -37.92     37.92 o 
   5   8  17    11797.54    12128.29    376.68 o 
   6   8  17       28.12      -26.21     45.84 o 
 -11   9  17     1214.69     1210.53     98.32 o 
 -10   9  17      244.32      299.20     59.67 o 
  -9   9  17     2351.26     2360.20    132.31 o 
  -8   9  17      119.46      118.07     64.21 o 
  -7   9  17    12787.82    11809.03    671.33 o 
  -6   9  17      200.68      244.91     70.55 o 
  -5   9  17    12356.49    12642.86    432.38 o 
  -4   9  17      155.98      162.15     41.25 o 
  -3   9  17     8611.29     7865.15    293.55 o 
  -2   9  17      113.80       90.99     41.32 o 
  -1   9  17     9406.58     9081.19    282.20 o 
   0   9  17       60.28       82.15     40.57 o 
   1   9  17     3532.70     3445.03    123.17 o 
   2   9  17      859.06      766.12     60.58 o 
   3   9  17      320.87      320.09     49.85 o 
   4   9  17      282.11      275.30     50.54 o 
   5   9  17       64.18       94.98     45.84 o 
 -11  10  17     3574.26     3555.38    183.64 o 
 -10  10  17      422.12      356.32     62.95 o 
  -9  10  17     5829.57     5898.40    255.18 o 
  -8  10  17      538.73      510.90     58.74 o 
  -7  10  17     4334.93     4653.07    187.20 o 
  -6  10  17     3036.57     3042.02    198.01 o 
  -5  10  17       62.98       37.55     50.62 o 
  -4  10  17     1472.23     1566.20     88.86 o 
  -3  10  17     1454.56     1455.80     94.74 o 
  -2  10  17      895.08      944.52     70.22 o 
  -1  10  17     3595.78     3569.25    152.37 o 
   0  10  17     1714.82     1651.11     95.70 o 
   1  10  17     4488.09     4154.47    141.66 o 
   2  10  17      850.74      928.53     66.14 o 
   3  10  17     3077.49     2865.78    121.57 o 
   4  10  17      278.50      295.64     66.54 o 
  -9  11  17     1405.58     1606.74    103.57 o 
  -8  11  17     2982.54     3029.03    152.38 o 
  -7  11  17     3892.46     4187.40    216.97 o 
  -6  11  17      253.21      280.49     86.68 o 
  -5  11  17     4733.50     4972.80    344.25 o 
  -4  11  17      230.73      177.74     40.25 o 
  -3  11  17     3520.75     3622.64    160.61 o 
  -2  11  17      164.25       97.98     39.81 o 
  -1  11  17     3467.61     3244.88    154.81 o 
   0  11  17     2764.12     2688.52    129.07 o 
   1  11  17     1424.10     1398.60     91.15 o 
   2  11  17     3300.53     3504.91    182.84 o 
   3  11  17       58.09       16.11     44.11 o 
  -8  12  17     3400.06     3476.66    225.33 o 
  -7  12  17      231.84      155.32     95.02 o 
  -6  12  17    11934.79    11888.91    570.37 o 
  -5  12  17      590.92      514.78    102.17 o 
  -4  12  17     7942.58     8458.29    463.76 o 
  -3  12  17       27.80       29.79     32.94 o 
  -2  12  17     4785.86     5128.26    230.09 o 
  -1  12  17      439.43      372.23     56.51 o 
   0  12  17     2739.70     2690.78    149.36 o 
   1  12  17      442.75      503.41     69.73 o 
   2  12  17      931.56     1091.78     94.51 o 
  -6  13  17     1170.41     1255.37    226.51 o 
  -5  13  17      309.59      359.92    108.35 o 
  -4  13  17        2.32      -12.14     86.56 o 
  -3  13  17       75.38       11.21     88.61 o 
  -2  13  17      336.43      441.95    112.43 o 
  -1  13  17       26.33       12.64     36.38 o 
   0  13  17     5862.67     6002.07    207.80 o 
 -14   0  18      250.74      180.15    177.36 o 
 -12   0  18      239.79      273.73    221.70 o 
 -10   0  18    12669.83    12365.24    991.91 o 
  -8   0  18    11513.96    11289.44   1022.28 o 
  -6   0  18    17257.10    17580.70    678.34 o 
  -4   0  18    31426.90    31376.11   2113.07 o 
  -2   0  18     5789.60     5333.75    236.23 o 
   0   0  18     1187.96     1252.89     94.29 o 
   2   0  18      441.46      495.38     70.35 o 
   4   0  18     1270.30     1208.14    103.34 o 
   6   0  18     1379.63     1752.07    167.29 o 
 -14   1  18     3414.67     3370.10    202.82 o 
 -13   1  18       25.55       -4.75     49.58 o 
 -12   1  18     6452.77     6560.18    245.15 o 
 -11   1  18      201.71      178.23     69.44 o 
 -10   1  18     7971.01     8550.33    381.80 o 
  -9   1  18     2533.93     2509.25    112.47 o 
  -8   1  18      698.12      724.62     55.13 o 
  -7   1  18     2552.36     2384.76    114.16 o 
  -6   1  18        0.55      -10.30     28.82 o 
  -5   1  18     4469.58     4497.91    144.90 o 
  -4   1  18      897.38      949.35     74.45 o 
  -3   1  18     1578.93     1581.91     73.87 o 
  -2   1  18     5247.92     5246.75    194.34 o 
  -1   1  18       45.46       20.29     29.49 o 
   0   1  18    14455.25    14143.18    534.29 o 
   1   1  18      116.27       68.21     33.38 o 
   2   1  18    16110.33    16323.69    446.28 o 
   3   1  18      438.59      484.69     50.56 o 
   4   1  18     8116.67     8056.24    291.24 o 
   5   1  18      230.58      359.14     55.86 o 
   6   1  18     1513.62     1593.05    112.36 o 
   7   1  18       95.59      106.96     61.29 o 
 -14   2  18      466.45      505.13     83.13 o 
 -13   2  18     1434.68     1655.64    105.96 o 
 -12   2  18     2004.83     2112.55    272.19 o 
 -11   2  18     4623.17     4630.68    264.45 o 
 -10   2  18     3134.45     2901.38    183.18 o 
  -9   2  18     1446.39     1452.99     93.42 o 
  -8   2  18     6298.77     6470.01    199.52 o 
  -7   2  18       63.12       77.95     34.22 o 
  -6   2  18    10752.27    10851.02    307.32 o 
  -5   2  18       62.99       30.60     30.45 o 
  -4   2  18    13683.17    13388.15    374.37 o 
  -3   2  18     6650.46     6928.59    207.25 o 
  -2   2  18     2209.54     2320.25     99.30 o 
  -1   2  18     5590.83     5361.56    193.10 o 
   0   2  18     1630.94     1520.76     78.03 o 
   1   2  18     4329.62     4519.85    149.47 o 
   2   2  18      454.65      503.48     49.12 o 
   3   2  18     6910.82     6728.55    231.05 o 
   4   2  18       23.13       46.44     42.60 o 
   5   2  18     2642.17     2783.59    146.23 o 
   6   2  18     2782.99     2970.66    137.18 o 
   7   2  18     2995.65     3204.04    167.24 o 
 -14   3  18     1578.41     1506.01    135.60 o 
 -13   3  18       28.16      161.47     78.67 o 
 -12   3  18     1516.54     1436.85    110.62 o 
 -11   3  18     4169.47     4073.89    311.32 o 
 -10   3  18      864.71      864.10     91.45 o 
  -9   3  18     7611.77     7732.58    284.86 o 
  -8   3  18      482.41      519.74     55.40 o 
  -7   3  18     7484.66     7562.96    224.90 o 
  -6   3  18      753.02      887.71     63.26 o 
  -5   3  18    12997.85    13451.61    342.49 o 
  -4   3  18       38.29       26.00     27.46 o 
  -3   3  18    13635.12    13590.54    345.11 o 
  -2   3  18      169.50      144.55     31.69 o 
  -1   3  18     4569.65     4504.58    141.56 o 
   0   3  18     2567.54     2550.14    121.16 o 
   1   3  18      827.45      840.15     52.34 o 
   2   3  18     5254.72     5235.41    169.48 o 
   3   3  18      322.67      272.61     44.38 o 
   4   3  18     2930.28     3005.24    118.25 o 
   5   3  18     1906.10     2067.78    108.19 o 
   6   3  18     1212.40     1162.13     86.87 o 
   7   3  18     1957.70     2029.66    173.62 o 
 -13   4  18     4856.49     5063.28    233.90 o 
 -12   4  18     1287.87     1162.03     97.52 o 
 -11   4  18     3874.62     4156.58    195.34 o 
 -10   4  18       97.23      117.62     59.20 o 
  -9   4  18     1088.26     1216.04     86.63 o 
  -8   4  18      454.58      385.91     49.63 o 
  -7   4  18      237.92      228.84     37.85 o 
  -6   4  18      186.61      209.58     34.49 o 
  -5   4  18      358.10      318.44     41.81 o 
  -4   4  18      109.58      117.68     32.80 o 
  -3   4  18     6854.34     6867.91    189.54 o 
  -2   4  18     1736.12     1509.58     66.11 o 
  -1   4  18     7879.23     7735.47    217.11 o 
   0   4  18        6.97       -3.68     30.49 o 
   1   4  18    12449.92    12394.94    349.54 o 
   2   4  18      230.30      255.90     42.95 o 
   3   4  18    14451.36    14507.08    406.49 o 
   4   4  18      555.53      661.83     59.23 o 
   5   4  18     9669.43     9466.27    352.24 o 
   6   4  18      459.38      420.92     57.71 o 
   7   4  18     4087.94     4288.16    176.05 o 
 -13   5  18     1126.95      993.93     94.65 o 
 -12   5  18      270.83      263.57     63.56 o 
 -11   5  18     3879.34     3644.56    176.87 o 
 -10   5  18       25.86      -47.11     48.66 o 
  -9   5  18     4932.52     4788.29    194.29 o 
  -8   5  18       19.04       -7.33     36.61 o 
  -7   5  18    11294.83    10975.60    377.09 o 
  -6   5  18     1275.73     1211.43     69.35 o 
  -5   5  18     9830.68     9248.18    266.97 o 
  -4   5  18      571.74      581.63     46.80 o 
  -3   5  18     7885.97     8013.72    256.12 o 
  -2   5  18     1799.97     1820.80     79.39 o 
  -1   5  18     8674.93     8118.74    238.35 o 
   0   5  18      156.89      193.58     37.55 o 
   1   5  18     2422.44     2281.85     94.01 o 
   2   5  18      768.86      793.06     82.42 o 
   3   5  18       20.15       16.94     35.32 o 
   4   5  18     1170.86     1079.14     70.49 o 
   5   5  18     2329.77     2425.21    107.72 o 
   6   5  18     1133.43     1159.49     85.38 o 
 -13   6  18     4042.06     4307.36    281.53 o 
 -12   6  18      336.80      316.85     64.51 o 
 -11   6  18      906.57     1073.13    185.40 o 
 -10   6  18     2127.86     2038.77    105.27 o 
  -9   6  18     2421.91     2380.26    122.94 o 
  -8   6  18     3459.29     3308.60    175.19 o 
  -7   6  18      107.97       43.07     35.70 o 
  -6   6  18     2112.51     2216.15    150.04 o 
  -5   6  18     1468.83     1565.77     78.48 o 
  -4   6  18     1656.24     1544.80     71.33 o 
  -3   6  18      965.37      968.14     56.92 o 
  -2   6  18     3463.32     3154.37    112.01 o 
  -1   6  18     5782.92     5600.44    235.04 o 
   0   6  18     2421.19     2378.84     95.82 o 
   1   6  18     7144.92     7368.84    235.01 o 
   2   6  18      366.70      416.35     48.15 o 
   3   6  18     8797.18     8882.04    264.75 o 
   4   6  18     1605.07     1686.54     85.49 o 
   5   6  18     7818.09     7724.67    240.56 o 
   6   6  18      980.64     1083.64     82.77 o 
 -12   7  18     2077.41     2135.11    127.52 o 
 -11   7  18      993.81     1097.86     92.40 o 
 -10   7  18      393.61      462.71     57.17 o 
  -9   7  18     2510.55     2739.74    135.28 o 
  -8   7  18      224.05      230.55     52.52 o 
  -7   7  18     4401.28     4407.98    158.04 o 
  -6   7  18        0.81       24.02     32.54 o 
  -5   7  18     2682.62     2582.85    131.30 o 
  -4   7  18     1657.79     1666.28     80.82 o 
  -3   7  18     1137.42     1054.68     90.18 o 
  -2   7  18     3968.56     3996.99    133.39 o 
  -1   7  18     3421.94     3220.17    116.34 o 
   0   7  18     5698.27     5591.46    176.13 o 
   1   7  18       66.10       77.76     35.37 o 
   2   7  18     6074.72     6254.20    197.54 o 
   3   7  18        9.04       34.25     37.04 o 
   4   7  18    10700.21    11007.11    322.12 o 
   5   7  18      132.30       82.17     49.38 o 
 -11   8  18       50.32        8.29     50.83 o 
 -10   8  18     2680.25     2790.66    151.79 o 
  -9   8  18      621.81      697.67     69.88 o 
  -8   8  18     7997.18     8579.88    375.45 o 
  -7   8  18      202.41      156.94     65.51 o 
  -6   8  18     9143.05     9272.04    327.57 o 
  -5   8  18      329.60      308.90     49.96 o 
  -4   8  18     5132.19     5050.03    220.29 o 
  -3   8  18      716.65      847.97     58.25 o 
  -2   8  18     8735.56     8769.98    275.54 o 
  -1   8  18     1271.33     1238.94     65.94 o 
   0   8  18     5682.17     6001.84    187.55 o 
   1   8  18      899.14      746.66     56.25 o 
   2   8  18       26.60       38.03     49.24 o 
   3   8  18       19.09        1.61     37.42 o 
   4   8  18      770.67     1011.38     75.25 o 
   5   8  18      423.14      525.02     64.00 o 
 -11   9  18      262.19      363.78     66.76 o 
 -10   9  18     2991.24     2975.88    158.30 o 
  -9   9  18      174.33      150.75     69.30 o 
  -8   9  18     2429.12     2488.45    125.09 o 
  -7   9  18      121.28       89.06     64.46 o 
  -6   9  18      426.45      381.40     55.93 o 
  -5   9  18      177.62      273.84     49.46 o 
  -4   9  18     2134.45     1907.37    102.69 o 
  -3   9  18       71.67       18.19     51.20 o 
  -2   9  18     7175.66     6739.09    306.72 o 
  -1   9  18       47.19      -16.79     43.52 o 
   0   9  18     7483.04     7684.33    229.88 o 
   1   9  18      217.88      302.52     43.85 o 
   2   9  18     6932.23     6939.19    215.58 o 
   3   9  18        7.18      -31.28     40.00 o 
   4   9  18     5886.11     5734.08    203.16 o 
 -10  10  18     2343.22     2459.48    197.52 o 
  -9  10  18      347.38      315.40     70.80 o 
  -8  10  18     7756.68     7488.46    280.84 o 
  -7  10  18       39.42       80.42     70.08 o 
  -6  10  18     8894.25     8904.61    476.80 o 
  -5  10  18      275.20      188.69     67.74 o 
  -4  10  18     3682.80     3460.03    150.96 o 
  -3  10  18       33.31       -8.28     37.03 o 
  -2  10  18     5785.93     5433.10    213.25 o 
  -1  10  18      973.13     1041.00     78.00 o 
   0  10  18      642.15      623.44     68.34 o 
   1  10  18     3878.77     3867.27    152.58 o 
   2  10  18      342.10      282.88     45.79 o 
   3  10  18     1520.39     1655.20     91.77 o 
  -8  11  18      535.04      599.79     65.91 o 
  -7  11  18     6905.80     7399.90    274.14 o 
  -6  11  18      343.81      339.18    118.53 o 
  -5  11  18     4969.74     4949.62    303.40 o 
  -4  11  18      388.92      410.21     65.38 o 
  -3  11  18     3672.04     3771.55    250.26 o 
  -2  11  18     4057.06     4495.82    207.91 o 
  -1  11  18     2388.68     2446.44    137.31 o 
   0  11  18     2818.19     2910.60    138.95 o 
   1  11  18       48.11       79.36     47.89 o 
   2  11  18     1663.53     1814.25    173.51 o 
  -7  12  18      149.76       61.33     71.62 o 
  -6  12  18      387.02      441.70    128.39 o 
  -5  12  18     1034.50     1241.97    123.81 o 
  -4  12  18      431.76      336.90     89.06 o 
  -3  12  18      872.17      765.43     76.23 o 
  -2  12  18      882.26      877.55     75.79 o 
  -1  12  18     6978.60     6946.76    301.68 o 
   0  12  18      410.54      304.09     61.79 o 
 -13   0  19     3587.85     3527.43    233.12 o 
 -11   0  19     3025.40     2614.18    266.20 o 
  -9   0  19       18.67      -52.41     74.73 o 
  -7   0  19       79.07       25.60     46.14 o 
  -5   0  19     5921.33     6169.70    269.86 o 
  -3   0  19    17291.99    16775.10   1260.36 o 
  -1   0  19    14923.44    14712.91    577.51 o 
   1   0  19    22928.73    21801.47    832.30 o 
   3   0  19     9810.51     9874.94    434.66 o 
   5   0  19      419.65      294.97     95.03 o 
 -13   1  19     3520.96     3743.42    169.41 o 
 -12   1  19      863.09      959.32     95.55 o 
 -11   1  19     7289.61     7319.48    384.44 o 
 -10   1  19       67.51       42.97     82.16 o 
  -9   1  19     5949.62     6033.83    192.30 o 
  -8   1  19       54.56       72.94     36.83 o 
  -7   1  19    12314.75    13068.04    367.12 o 
  -6   1  19       13.63       34.66     32.39 o 
  -5   1  19    20583.38    20630.47    732.52 o 
  -4   1  19     3074.32     3007.26    111.36 o 
  -3   1  19     4283.76     4162.06    139.38 o 
  -2   1  19     3366.15     3350.02    119.58 o 
  -1   1  19       97.28       50.30     33.56 o 
   0   1  19     1307.97     1337.60     70.27 o 
   1   1  19      202.51      258.06     42.64 o 
   2   1  19     1335.56     1412.02     76.96 o 
   3   1  19     1223.27     1117.83     72.96 o 
   4   1  19       85.52      106.42     48.56 o 
   5   1  19     4262.58     4222.68    185.76 o 
   6   1  19      501.09      370.96     72.16 o 
 -13   2  19     1465.80     1788.77    142.75 o 
 -12   2  19     1950.11     1926.79    128.42 o 
 -11   2  19     1093.33      958.84    115.78 o 
 -10   2  19     6690.90     7213.68    321.16 o 
  -9   2  19       52.77       64.40     41.18 o 
  -8   2  19     2572.61     2573.50    109.07 o 
  -7   2  19     2816.07     2848.25    109.53 o 
  -6   2  19     6813.95     6617.35    203.00 o 
  -5   2  19     1636.94     1608.22     87.97 o 
  -4   2  19     5039.76     5079.71    162.15 o 
  -3   2  19     3258.43     3202.68    130.56 o 
  -2   2  19      770.63      712.94     53.25 o 
  -1   2  19     4818.80     4822.68    157.03 o 
   0   2  19       97.03       67.88     34.25 o 
   1   2  19    12009.78    12030.98    340.21 o 
   2   2  19     1620.20     1581.57     81.54 o 
   3   2  19     4723.03     5042.80    188.16 o 
   4   2  19     2964.19     3100.61    136.09 o 
   5   2  19     1699.54     1747.00    102.46 o 
   6   2  19      843.20     1001.76     85.09 o 
 -13   3  19     2115.87     1946.82    145.58 o 
 -12   3  19     2661.26     3071.76    186.47 o 
 -11   3  19     2476.93     2527.31    309.84 o 
 -10   3  19      436.73      402.06     75.66 o 
  -9   3  19     2546.59     2716.71    135.33 o 
  -8   3  19        2.79       14.11     38.02 o 
  -7   3  19     2956.44     2889.80    110.18 o 
  -6   3  19      701.79      730.11     57.26 o 
  -5   3  19     1749.45     1633.28     76.96 o 
  -4   3  19     9290.28     9257.81    268.15 o 
  -3   3  19      608.48      540.88     52.07 o 
  -2   3  19    14885.21    13663.18    379.38 o 
  -1   3  19      578.67      447.53     47.13 o 
   0   3  19     9105.47     9311.45    298.86 o 
   1   3  19        3.27       25.98     38.32 o 
   2   3  19    11433.57    11378.58    359.18 o 
   3   3  19       55.30       58.20     43.59 o 
   4   3  19     3422.10     3494.36    147.51 o 
   5   3  19     2086.31     2165.98    120.78 o 
   6   3  19     1610.17     1679.45    104.23 o 
 -13   4  19       20.06       32.46     58.84 o 
 -12   4  19     4240.39     4070.50    198.38 o 
 -11   4  19       13.49       72.80     71.62 o 
 -10   4  19     8673.12     9241.74    391.61 o 
  -9   4  19       86.23       44.94     52.24 o 
  -8   4  19     8331.19     8157.42    263.59 o 
  -7   4  19     2144.20     2311.64    103.96 o 
  -6   4  19     8034.70     8013.06    235.07 o 
  -5   4  19       15.55       26.91     32.24 o 
  -4   4  19     5651.71     5672.44    163.34 o 
  -3   4  19     1088.38     1013.25     57.58 o 
  -2   4  19     1912.54     1820.77     75.12 o 
  -1   4  19      259.55      274.02     50.99 o 
   0   4  19      739.20      752.49     56.25 o 
   1   4  19      301.40      348.52     44.94 o 
   2   4  19     1436.73     1277.94     73.48 o 
   3   4  19      438.38      473.21     70.85 o 
   4   4  19     3730.63     3759.19    140.56 o 
   5   4  19       11.88       -6.69     45.99 o 
   6   4  19     5531.55     5713.94    214.75 o 
 -12   5  19     1479.30     1543.93    112.48 o 
 -11   5  19      632.57      760.53    112.69 o 
 -10   5  19      499.60      515.05     81.04 o 
  -9   5  19     2443.27     2500.99    148.19 o 
  -8   5  19      635.34      712.86     66.26 o 
  -7   5  19       52.12       63.94     37.57 o 
  -6   5  19     2564.67     2793.45    195.55 o 
  -5   5  19      513.08      531.37     66.92 o 
  -4   5  19     4035.35     4019.93    176.91 o 
  -3   5  19       95.47       63.15     33.43 o 
  -2   5  19     6405.15     6530.69    200.54 o 
  -1   5  19      263.51      269.10     40.49 o 
   0   5  19    12527.48    12612.49    448.07 o 
   1   5  19        3.75      -30.91     34.01 o 
   2   5  19    10309.31    10579.38    417.23 o 
   3   5  19     1825.98     1799.03     88.54 o 
   4   5  19     7099.59     6903.77    259.17 o 
   5   5  19       50.59       37.37     44.39 o 
 -12   6  19     2367.85     2367.97    138.64 o 
 -11   6  19      235.01      243.00     69.74 o 
 -10   6  19     4706.45     5010.28    244.31 o 
  -9   6  19      415.76      443.27     64.38 o 
  -8   6  19    12184.91    12015.00    469.60 o 
  -7   6  19       12.86      -21.41     34.94 o 
  -6   6  19     3361.89     3269.16    128.08 o 
  -5   6  19     1532.24     1531.16     79.78 o 
  -4   6  19     1274.02     1259.65     71.53 o 
  -3   6  19     2655.36     2617.66    100.99 o 
  -2   6  19     3504.15     3593.68    125.93 o 
  -1   6  19     1316.05     1348.05     70.57 o 
   0   6  19        2.07       23.01     33.62 o 
   1   6  19     3365.82     3523.91    128.36 o 
   2   6  19      300.31      296.02     46.89 o 
   3   6  19     3954.26     4112.73    147.23 o 
   4   6  19     2803.93     2723.47    114.87 o 
   5   6  19     2447.37     2690.17    127.31 o 
 -11   7  19     3039.98     3074.98    157.94 o 
 -10   7  19      226.61      251.23     56.81 o 
  -9   7  19     6471.67     6528.34    254.27 o 
  -8   7  19        6.49       16.28     46.49 o 
  -7   7  19     6247.16     6528.56    265.15 o 
  -6   7  19      888.39      951.46     72.09 o 
  -5   7  19     1273.99     1175.55     70.20 o 
  -4   7  19     1290.70     1402.57     75.93 o 
  -3   7  19     2414.97     2103.20     94.83 o 
  -2   7  19     2988.05     3065.95    142.86 o 
  -1   7  19     1058.73     1097.13     64.04 o 
   0   7  19     4772.26     4722.65    157.44 o 
   1   7  19       61.26       71.85     36.54 o 
   2   7  19     1228.54     1215.71     72.08 o 
   3   7  19     2445.37     2542.59    115.67 o 
   4   7  19     2581.35     2826.18    118.56 o 
 -11   8  19      647.49      535.93     75.04 o 
 -10   8  19      351.56      309.64     65.03 o 
  -9   8  19       88.33      118.31     49.61 o 
  -8   8  19     1061.43     1169.19    112.14 o 
  -7   8  19      342.33      296.23     75.06 o 
  -6   8  19      329.97      262.56     52.18 o 
  -5   8  19     3712.84     3490.66    221.90 o 
  -4   8  19     1085.35      969.48     74.88 o 
  -3   8  19     6103.73     6327.68    209.34 o 
  -2   8  19      148.29      143.00     39.92 o 
  -1   8  19    12356.32    12600.77    356.86 o 
   0   8  19      190.94      161.83     40.39 o 
   1   8  19     6529.60     6470.39    202.92 o 
   2   8  19       20.77      -15.44     36.17 o 
   3   8  19     5484.89     5627.45    186.31 o 
   4   8  19      155.89      132.03     46.51 o 
 -10   9  19       75.73      -48.61     48.61 o 
  -9   9  19     9381.63     9286.08    338.93 o 
  -8   9  19      353.27      265.63     79.35 o 
  -7   9  19    10063.54     9883.84    427.48 o 
  -6   9  19      817.77      825.85     83.40 o 
  -5   9  19     2644.71     2626.37    127.62 o 
  -4   9  19      191.20      156.50     47.07 o 
  -3   9  19     5082.99     5011.25    200.32 o 
  -2   9  19       84.41      108.74     46.61 o 
  -1   9  19     1590.95     1576.25     97.09 o 
   0   9  19       14.26      -25.09     34.09 o 
   1   9  19     1158.49     1132.38     69.08 o 
   2   9  19      619.26      724.51     60.63 o 
   3   9  19     1713.45     1860.25     92.59 o 
  -9  10  19      453.58      500.12     68.78 o 
  -8  10  19     3143.72     3086.01    146.08 o 
  -7  10  19       17.45      101.09     71.06 o 
  -6  10  19     2305.29     2026.46    147.28 o 
  -5  10  19     1890.47     1982.70    108.23 o 
  -4  10  19     1157.60     1027.71     77.28 o 
  -3  10  19     6879.92     7100.38    265.94 o 
  -2  10  19      268.70      328.79     54.23 o 
  -1  10  19     9585.54     9314.08    333.28 o 
   0  10  19      230.78      159.35     65.97 o 
   1  10  19     2827.60     2681.35    134.61 o 
   2  10  19       46.22       37.59     47.38 o 
  -7  11  19     2931.51     2986.19    140.21 o 
  -6  11  19     1680.84     1664.39    140.14 o 
  -5  11  19     2809.86     2803.52    178.84 o 
  -4  11  19     1599.42     1419.53     89.19 o 
  -3  11  19     1738.60     1590.86     95.80 o 
  -2  11  19     5815.61     5970.75    232.42 o 
  -1  11  19      333.83      331.14     66.36 o 
   0  11  19     7732.16     7992.82    296.01 o 
 -12   0  20     5875.75     6500.16    501.27 o 
 -10   0  20     3445.35     3566.35    364.52 o 
  -8   0  20     5451.83     5479.43    251.28 o 
  -6   0  20    15959.80    16350.13    736.78 o 
  -4   0  20     2535.39     2551.33    173.40 o 
  -2   0  20      429.52      489.70     70.19 o 
   0   0  20     1060.41     1076.75     95.45 o 
   2   0  20     7270.55     7424.80    325.43 o 
   4   0  20     6081.10     6259.08    292.48 o 
 -13   1  20      216.21      264.66     64.18 o 
 -12   1  20      814.07      694.80    128.26 o 
 -11   1  20     1245.07     1219.09    130.74 o 
 -10   1  20      351.80      216.71    117.43 o 
  -9   1  20      384.08      373.29     53.90 o 
  -8   1  20     2314.70     2113.58    123.00 o 
  -7   1  20     2060.24     2309.37     97.68 o 
  -6   1  20     6203.50     6235.25    195.56 o 
  -5   1  20     1663.92     1722.32     82.19 o 
  -4   1  20    12644.59    12514.74    352.35 o 
  -3   1  20        2.00      -31.08     31.08 o 
  -2   1  20     8489.27     8368.81    247.06 o 
  -1   1  20       29.14       -2.74     33.09 o 
   0   1  20    16840.27    16245.94    448.48 o 
   1   1  20      621.81      564.79     55.89 o 
   2   1  20     7464.96     6971.06    218.95 o 
   3   1  20     1962.42     1994.05     96.61 o 
   4   1  20      216.75      167.90     52.02 o 
   5   1  20      271.15      195.35     57.42 o 
 -13   2  20      374.32      257.30     69.47 o 
 -12   2  20     5421.44     5471.57    250.97 o 
 -11   2  20       10.67       23.15     60.58 o 
 -10   2  20     3539.10     3731.41    196.72 o 
  -9   2  20      172.57      129.36     46.13 o 
  -8   2  20     3721.17     3585.80    182.59 o 
  -7   2  20      340.54      308.53     44.54 o 
  -6   2  20     3871.21     3917.36    137.19 o 
  -5   2  20     7288.03     7151.78    217.25 o 
  -4   2  20     1612.95     1470.32     74.67 o 
  -3   2  20     7173.42     7149.42    216.83 o 
  -2   2  20       90.13       44.05     34.35 o 
  -1   2  20     6364.11     6831.97    210.53 o 
   0   2  20     2069.51     2145.61    124.22 o 
   1   2  20     4712.63     4878.28    165.17 o 
   2   2  20      782.46      735.03     67.28 o 
   3   2  20      645.91      653.75     66.53 o 
   4   2  20     3045.72     2867.41    133.46 o 
   5   2  20       14.99      -20.88     46.98 o 
 -12   3  20      320.77      278.90     67.56 o 
 -11   3  20     5540.66     5311.06    258.84 o 
 -10   3  20      265.72      254.28     91.85 o 
  -9   3  20     5264.39     4982.27    180.49 o 
  -8   3  20     2631.43     2481.02    112.03 o 
  -7   3  20     4559.09     4490.23    164.41 o 
  -6   3  20     2893.78     2722.12    107.17 o 
  -5   3  20     3843.92     3914.16    136.21 o 
  -4   3  20      380.75      344.82     44.46 o 
  -3   3  20       77.13       63.94     41.01 o 
  -2   3  20     1921.91     1988.90     88.22 o 
  -1   3  20       53.00       62.40     35.49 o 
   0   3  20     2352.56     2290.20    107.54 o 
   1   3  20     2146.51     2122.33    105.30 o 
   2   3  20      904.25      877.95     71.95 o 
   3   3  20     7648.88     7279.45    253.05 o 
   4   3  20      670.82      664.17     70.48 o 
   5   3  20     4628.73     4517.10    180.89 o 
 -12   4  20       55.65       62.91     84.28 o 
 -11   4  20       35.87       56.21     66.78 o 
 -10   4  20      493.00      579.08     84.29 o 
  -9   4  20      616.05      674.61     87.32 o 
  -8   4  20      207.93      204.29     51.71 o 
  -7   4  20     2657.74     2793.57    119.70 o 
  -6   4  20      142.32      178.83     42.62 o 
  -5   4  20     8824.52     9310.99    272.03 o 
  -4   4  20        6.20      -10.87     33.05 o 
  -3   4  20    10198.86     9926.25    316.97 o 
  -2   4  20       18.58      -26.26     35.45 o 
  -1   4  20    13646.16    12914.81    480.57 o 
   0   4  20      196.21      249.51     47.04 o 
   1   4  20     8392.12     8283.53    276.51 o 
   2   4  20      423.56      432.17     57.59 o 
   3   4  20     4003.39     4133.27    181.56 o 
   4   4  20       50.55        9.90     45.77 o 
   5   4  20      962.74     1132.92     89.44 o 
 -12   5  20       18.19       19.53     53.84 o 
 -11   5  20     7695.22     8120.59    336.34 o 
 -10   5  20      806.01      874.29    117.95 o 
  -9   5  20     9134.64     9395.48    540.19 o 
  -8   5  20       19.32       21.40     54.94 o 
  -7   5  20     3661.40     3643.09    168.49 o 
  -6   5  20       76.75      128.70     51.53 o 
  -5   5  20      685.90      680.36     64.41 o 
  -4   5  20     2371.17     2277.46     94.34 o 
  -3   5  20      772.63      771.44     56.93 o 
  -2   5  20       76.16      102.64     36.54 o 
  -1   5  20      587.97      639.43     54.32 o 
   0   5  20      216.08      308.49     45.72 o 
   1   5  20     1682.72     1511.87     79.34 o 
   2   5  20      235.32      216.88     46.40 o 
   3   5  20     4342.65     4245.05    167.50 o 
   4   5  20      137.63       88.87     49.36 o 
 -11   6  20       24.69      -17.44     49.38 o 
 -10   6  20     2989.33     3276.43    186.87 o 
  -9   6  20      415.53      435.05     73.46 o 
  -8   6  20     2292.67     2560.02    125.78 o 
  -7   6  20     4465.00     4415.26    162.48 o 
  -6   6  20      355.66      413.06     50.08 o 
  -5   6  20     3368.87     3112.49    125.27 o 
  -4   6  20       58.47       67.95     37.14 o 
  -3   6  20     6864.75     6961.95    211.70 o 
  -2   6  20        3.06      -32.74     32.93 o 
  -1   6  20     6147.20     6408.57    200.46 o 
   0   6  20       28.28       24.73     36.08 o 
   1   6  20     1554.20     1455.89     78.79 o 
   2   6  20     1339.98     1301.68     76.90 o 
   3   6  20     3870.68     4172.07    151.71 o 
   4   6  20     1691.35     1594.90     96.83 o 
 -11   7  20      645.54      648.14     94.88 o 
 -10   7  20       33.82       11.55     45.61 o 
  -9   7  20     4838.16     4889.31    237.95 o 
  -8   7  20     1328.53     1273.87     93.24 o 
  -7   7  20     1876.57     1904.76     93.96 o 
  -6   7  20     2839.72     3108.42    126.47 o 
  -5   7  20     1118.28     1087.10     70.87 o 
  -4   7  20     5493.84     5576.96    190.90 o 
  -3   7  20      218.37      139.59     40.95 o 
  -2   7  20     8599.55     8636.39    256.05 o 
  -1   7  20      204.78      217.78     43.14 o 
   0   7  20     4554.81     4737.50    159.35 o 
   1   7  20     1079.11     1101.14     70.52 o 
   2   7  20     2964.29     3109.58    122.23 o 
   3   7  20     2003.72     2074.52     99.50 o 
 -10   8  20     9654.63     9627.51    470.75 o 
  -9   8  20      520.07      665.12    100.61 o 
  -8   8  20     6929.25     7237.07    334.21 o 
  -7   8  20        4.03      -10.92     41.95 o 
  -6   8  20     1075.73     1007.08     79.26 o 
  -5   8  20      308.64      397.22     58.44 o 
  -4   8  20      916.46      993.20    124.27 o 
  -3   8  20     1907.21     1955.40     94.08 o 
  -2   8  20      105.00      165.00     42.51 o 
  -1   8  20      719.31      802.76     69.50 o 
   0   8  20      792.32      798.04     60.43 o 
   1   8  20      185.34      109.69     42.86 o 
   2   8  20     3348.45     3179.44    125.15 o 
  -9   9  20      264.94      360.32    117.17 o 
  -8   9  20     1005.14     1072.30    116.41 o 
  -7   9  20        2.01       15.49     67.01 o 
  -6   9  20     3998.46     4068.61    177.26 o 
  -5   9  20        0.58      -41.70     41.70 o 
  -4   9  20     7969.97     8308.89    311.63 o 
  -3   9  20      101.40       70.76     47.15 o 
  -2   9  20    13715.00    13449.62    496.24 o 
  -1   9  20       14.71      -22.30     45.77 o 
   0   9  20     5014.17     4909.72    177.63 o 
   1   9  20        9.09       -0.19     38.69 o 
  -7  10  20     2240.64     2491.05    170.69 o 
  -6  10  20     3008.72     2985.29    184.17 o 
  -5  10  20      925.10      891.86     75.32 o 
  -4  10  20     1845.46     1885.96    108.09 o 
  -3  10  20     1886.46     1717.86    103.60 o 
  -2  10  20      137.69      118.21     49.28 o 
  -1  10  20     1776.78     1718.41    105.56 o 
   0  10  20      849.88      721.84    101.61 o 
 -11   0  21     1079.83      848.73    169.20 o 
  -9   0  21     1847.97     2129.31    186.83 o 
  -7   0  21     5700.10     5783.67    265.37 o 
  -5   0  21    12643.22    12150.31    492.28 o 
  -3   0  21    10293.05     9932.04    787.50 o 
  -1   0  21    11938.73    11263.01    461.02 o 
   1   0  21     7848.97     7510.18    331.77 o 
   3   0  21       24.44        2.74     68.49 o 
 -12   1  21       54.40      -29.74    105.05 o 
 -11   1  21     3302.72     3082.42    211.30 o 
 -10   1  21      469.71      311.53     73.21 o 
  -9   1  21     1859.79     2017.19    103.93 o 
  -8   1  21       83.93      122.05     42.13 o 
  -7   1  21     3660.99     3978.21    142.89 o 
  -6   1  21     1780.63     1738.72     90.02 o 
  -5   1  21      799.90      955.76     64.78 o 
  -4   1  21     1304.83     1277.15     72.34 o 
  -3   1  21      451.72      505.99     54.58 o 
  -2   1  21     1686.02     1754.09     95.48 o 
  -1   1  21     3124.08     2946.73    167.69 o 
   0   1  21     1978.27     1992.06    131.94 o 
   1   1  21     9088.13     8811.77    265.62 o 
   2   1  21       39.86       49.07     43.05 o 
   3   1  21     6301.24     6272.80    227.82 o 
   4   1  21      244.69      278.46     58.63 o 
 -12   2  21     2057.49     2118.16    172.24 o 
 -11   2  21      210.44      224.03     74.16 o 
 -10   2  21     1737.62     1824.89    133.31 o 
  -9   2  21     3099.90     3378.78    199.45 o 
  -8   2  21     2429.71     2384.62    112.09 o 
  -7   2  21     7276.43     7521.80    234.55 o 
  -6   2  21     1350.31     1374.87     76.19 o 
  -5   2  21     6759.47     6661.80    207.51 o 
  -4   2  21      112.87       99.25     38.84 o 
  -3   2  21     4553.93     4567.90    155.93 o 
  -2   2  21       78.80      111.03     39.90 o 
  -1   2  21     3066.62     3149.68    137.06 o 
   0   2  21     2077.94     2433.14    105.54 o 
   1   2  21     2572.50     2504.14    167.95 o 
   2   2  21     8060.01     7955.32    272.65 o 
   3   2  21      269.20      269.57     57.29 o 
   4   2  21     3612.15     3807.50    163.40 o 
 -12   3  21      559.09      578.35     84.23 o 
 -11   3  21      854.08      751.13     97.21 o 
 -10   3  21     1466.62     1452.56    119.68 o 
  -9   3  21     1391.46     1324.01     85.69 o 
  -8   3  21     1523.17     1395.13     84.90 o 
  -7   3  21       85.13      118.15     44.45 o 
  -6   3  21     7347.97     7526.03    252.28 o 
  -5   3  21      203.44      108.91     46.40 o 
  -4   3  21     9778.16    10426.20    302.55 o 
  -3   3  21     1227.09     1053.31     79.44 o 
  -2   3  21     8065.21     8124.43    244.01 o 
  -1   3  21     1089.05     1246.34     80.33 o 
   0   3  21     7252.06     7035.81    268.44 o 
   1   3  21      156.22      188.39     49.63 o 
   2   3  21      496.01      453.02     81.03 o 
   3   3  21      136.60      150.79     51.20 o 
   4   3  21        2.74       44.55     49.53 o 
 -11   4  21      296.88      266.66     77.33 o 
 -10   4  21     6049.19     6606.26    303.98 o 
  -9   4  21      660.72      588.63     84.88 o 
  -8   4  21     3060.46     3301.65    152.20 o 
  -7   4  21      525.97      510.71     64.73 o 
  -6   4  21      977.51      991.19     77.74 o 
  -5   4  21       29.46       -5.52     38.63 o 
  -4   4  21      850.91     1030.15    107.39 o 
  -3   4  21       17.02      -14.96     37.35 o 
  -2   4  21      903.99      989.83     72.11 o 
  -1   4  21        5.78      -37.12     37.12 o 
   0   4  21     4800.75     4842.18    181.10 o 
   1   4  21       10.00      -31.39     41.46 o 
   2   4  21     7630.76     7481.81    258.88 o 
   3   4  21      625.44      637.35     70.77 o 
 -11   5  21      649.11      935.63    118.65 o 
 -10   5  21     1580.70     1695.87    130.79 o 
  -9   5  21       19.79       13.20     76.31 o 
  -8   5  21     7437.31     7376.31    276.86 o 
  -7   5  21      827.69      840.16     74.42 o 
  -6   5  21     8495.65     8277.12    351.33 o 
  -5   5  21      155.64      216.61     52.09 o 
  -4   5  21    10524.85    10579.92    336.35 o 
  -3   5  21       15.32       11.08     38.57 o 
  -2   5  21     7192.58     7704.14    258.83 o 
  -1   5  21      389.74      434.71     55.86 o 
   0   5  21     1323.11     1390.90     92.78 o 
   1   5  21     1363.01     1386.74     86.96 o 
   2   5  21     1813.38     1827.67    102.12 o 
   3   5  21      920.75     1132.25     89.81 o 
 -10   6  21     5462.34     6371.41    481.96 o 
  -9   6  21     1098.08      913.25    113.30 o 
  -8   6  21     2182.02     2468.10    125.96 o 
  -7   6  21     2468.59     2569.51    126.86 o 
  -6   6  21       74.42      124.39     47.13 o 
  -5   6  21     4684.31     4812.69    193.25 o 
  -4   6  21       27.81       28.26     47.06 o 
  -3   6  21     4587.19     4629.16    156.82 o 
  -2   6  21     1706.70     1757.97     85.15 o 
  -1   6  21      808.70      770.77     60.93 o 
   0   6  21     2075.16     2160.22     96.82 o 
   1   6  21      296.24      313.05     56.12 o 
   2   6  21     2937.70     2963.92    167.27 o 
  -9   7  21     2860.50     3458.06    233.17 o 
  -8   7  21     2061.25     2215.90    143.52 o 
  -7   7  21     1010.02     1002.98    100.07 o 
  -6   7  21     1534.61     1642.81     88.24 o 
  -5   7  21      113.93       78.90     41.43 o 
  -4   7  21     3597.84     3454.43    195.13 o 
  -3   7  21      315.23      395.78     53.02 o 
  -2   7  21     3692.66     3914.06    151.78 o 
  -1   7  21     2301.60     2251.68    103.31 o 
   0   7  21      176.60      213.57     44.67 o 
   1   7  21     2476.36     2530.21    144.46 o 
   2   7  21      865.89      963.54     71.47 o 
  -8   8  21      247.75      249.87     99.61 o 
  -7   8  21     5864.28     5804.80    277.58 o 
  -6   8  21       96.48       48.53     49.93 o 
  -5   8  21     6704.74     6677.65    256.43 o 
  -4   8  21      242.61      130.53     51.27 o 
  -3   8  21    11101.50    11725.73    411.07 o 
  -2   8  21       92.57      -15.59     46.58 o 
  -1   8  21     5269.68     5345.61    230.09 o 
   0   8  21     1640.07     1565.37     82.68 o 
   1   8  21     1309.71     1392.91    102.32 o 
  -7   9  21     1217.19     1370.96    129.64 o 
  -6   9  21     1265.20     1404.01     95.85 o 
  -5   9  21      123.27      115.57     51.20 o 
  -4   9  21      157.19      185.78     52.59 o 
  -3   9  21      298.58      237.48     66.14 o 
  -2   9  21       27.29       67.26     52.38 o 
  -1   9  21     2397.11     2470.97    129.94 o 
 -10   0  22      256.20       92.77    105.05 o 
  -8   0  22      898.02     1009.85    102.09 o 
  -6   0  22        3.35       -8.30     67.87 o 
  -4   0  22      934.31     1075.74     97.98 o 
  -2   0  22     4633.16     4302.73    214.29 o 
   0   0  22    15080.49    16052.34    637.72 o 
   2   0  22     8730.23     8959.81    387.97 o 
 -11   1  22      131.02      252.28     90.01 o 
 -10   1  22     2691.93     2814.29    170.06 o 
  -9   1  22        6.75       62.00     53.01 o 
  -8   1  22     6526.00     6507.12    208.93 o 
  -7   1  22      181.78      109.71     44.09 o 
  -6   1  22    11432.10    12044.57    446.47 o 
  -5   1  22      150.17      156.70     43.92 o 
  -4   1  22     3989.37     4224.71    148.76 o 
  -3   1  22       30.33       26.36     37.82 o 
  -2   1  22     5069.39     5227.45    175.24 o 
  -1   1  22      499.46      508.85     55.79 o 
   0   1  22     2618.12     2432.36    106.70 o 
   1   1  22     2984.31     2937.20    158.42 o 
   2   1  22       22.92       36.79     47.67 o 
   3   1  22      559.50      738.71     77.82 o 
 -11   2  22     2040.04     2085.29    149.32 o 
 -10   2  22     1262.76     1229.37    114.80 o 
  -9   2  22     1521.64     1527.52    107.76 o 
  -8   2  22       60.52       84.56     45.58 o 
  -7   2  22     2950.93     3011.40    120.55 o 
  -6   2  22       51.39       73.31     41.51 o 
  -5   2  22     5194.30     5307.52    176.61 o 
  -4   2  22      669.58      698.86     59.29 o 
  -3   2  22     1774.07     1643.91     84.24 o 
  -2   2  22     3426.41     3250.34    124.78 o 
  -1   2  22     3951.42     4108.48    147.04 o 
   0   2  22     4955.71     4879.42    186.21 o 
   1   2  22      153.39      109.14     49.79 o 
   2   2  22     1990.08     1999.35    193.66 o 
   3   2  22      298.22      242.05     58.61 o 
 -10   3  22     1355.09     1403.59    122.00 o 
  -9   3  22     2177.97     2365.73    116.29 o 
  -8   3  22     4222.65     4490.11    170.79 o 
  -7   3  22      106.09      125.68     47.11 o 
  -6   3  22     2571.81     2273.36    100.85 o 
  -5   3  22      952.83     1007.41     68.19 o 
  -4   3  22      811.38      881.58     64.86 o 
  -3   3  22     2197.31     2023.10     94.59 o 
  -2   3  22      292.20      333.57     53.67 o 
  -1   3  22     6230.61     6502.63    254.61 o 
   0   3  22      321.26      314.31     56.29 o 
   1   3  22     8336.60     8676.52    309.78 o 
   2   3  22      342.62      300.00     60.17 o 
 -10   4  22      170.42      130.46     71.54 o 
  -9   4  22     6032.63     6034.10    237.56 o 
  -8   4  22       40.40       52.65     50.48 o 
  -7   4  22    10038.59    10074.60    476.34 o 
  -6   4  22       17.42       56.52     48.88 o 
  -5   4  22    10358.80    10468.88    371.15 o 
  -4   4  22        3.75       -0.07     40.63 o 
  -3   4  22     3435.97     3323.21    140.03 o 
  -2   4  22     2127.16     1974.23    115.40 o 
  -1   4  22     1297.10     1202.06     80.58 o 
   0   4  22      102.57       13.19     41.66 o 
   1   4  22      182.98      127.04     50.19 o 
   2   4  22      200.21      182.15     65.28 o 
 -10   5  22      368.44      496.53     85.55 o 
  -9   5  22     2183.20     2340.58    153.32 o 
  -8   5  22      435.19      501.13     67.51 o 
  -7   5  22        9.15      -46.86     46.86 o 
  -6   5  22     1046.33      931.46     79.50 o 
  -5   5  22     1390.36     1480.71     94.73 o 
  -4   5  22      474.45      579.45     65.47 o 
  -3   5  22     3855.09     3993.37    157.70 o 
  -2   5  22      481.33      438.85     57.37 o 
  -1   5  22     5282.97     4990.33    186.84 o 
   0   5  22       18.90       17.25     43.56 o 
   1   5  22     4517.93     4387.87    172.27 o 
  -9   6  22     6009.26     6489.42    303.00 o 
  -8   6  22      373.22      319.78     60.00 o 
  -7   6  22     4196.22     4145.69    192.94 o 
  -6   6  22      735.97      779.00    103.39 o 
  -5   6  22     6801.98     7041.85    264.85 o 
  -4   6  22     1639.81     1514.99     95.61 o 
  -3   6  22     5043.63     5172.74    207.55 o 
  -2   6  22      935.07      989.36     74.18 o 
  -1   6  22      189.52      144.39     56.73 o 
   0   6  22     1614.61     1738.16     97.24 o 
   1   6  22      190.84      203.50     52.22 o 
  -8   7  22     5349.12     5115.74    347.57 o 
  -7   7  22        1.92      -14.18     54.75 o 
  -6   7  22     6108.76     6318.98    242.16 o 
  -5   7  22       19.68        4.08     47.26 o 
  -4   7  22     6024.95     5766.51    224.13 o 
  -3   7  22      412.69      491.09     69.12 o 
  -2   7  22     1134.87     1244.60     87.29 o 
  -1   7  22     1502.30     1520.03     89.29 o 
   0   7  22       31.25       43.54     45.40 o 
  -6   8  22       65.69      171.71     61.54 o 
  -5   8  22      404.56      403.99     71.18 o 
  -4   8  22     3320.17     3085.44    170.71 o 
  -3   8  22     1653.14     1930.79    206.88 o 
  -2   8  22     4497.70     4577.68    195.69 o 
  -9   0  23     5662.45     5858.76    676.75 o 
  -7   0  23    10803.25    11246.42    466.14 o 
  -5   0  23      898.85     1170.23    107.33 o 
  -3   0  23     1690.28     1619.53    143.87 o 
  -1   0  23     3147.60     3102.61    178.94 o 
   1   0  23      131.92       61.05     65.68 o 
 -10   1  23      244.79      229.26     83.34 o 
  -9   1  23      111.74      149.00     52.80 o 
  -8   1  23      895.72      760.80     72.06 o 
  -7   1  23      457.02      532.38     59.00 o 
  -6   1  23      497.45      510.89     57.91 o 
  -5   1  23     2423.00     2742.17    115.02 o 
  -4   1  23      116.20       51.29     40.06 o 
  -3   1  23     4700.11     4735.49    165.59 o 
  -2   1  23      643.76      650.00     63.02 o 
  -1   1  23     9264.01     8913.25    271.73 o 
   0   1  23       94.87       51.02     43.48 o 
   1   1  23     5500.29     5509.18    217.58 o 
  -9   2  23     4722.38     5101.57    191.87 o 
  -8   2  23       17.05       13.19     45.30 o 
  -7   2  23     4571.19     4522.41    172.71 o 
  -6   2  23     1574.79     1664.94     88.01 o 
  -5   2  23     2932.83     2959.26    120.30 o 
  -4   2  23      461.78      445.87     55.42 o 
  -3   2  23      400.70      381.85     53.36 o 
  -2   2  23     2690.58     2487.87    109.64 o 
  -1   2  23      654.21      631.42     69.48 o 
   0   2  23     4174.84     4099.53    287.89 o 
   1   2  23       11.98       38.70     50.18 o 
  -9   3  23      287.14      190.17     60.23 o 
  -8   3  23     6234.34     6756.53    372.31 o 
  -7   3  23       16.76       -1.97     51.79 o 
  -6   3  23     3316.24     3407.03    142.32 o 
  -5   3  23      646.45      663.11     67.89 o 
  -4   3  23     1265.60     1317.83     86.90 o 
  -3   3  23     3736.98     4192.27    166.07 o 
  -2   3  23      930.43     1198.79     98.32 o 
  -1   3  23     2377.13     2715.39    127.36 o 
   0   3  23       52.88       -9.70     45.06 o 
   1   3  23      603.91      770.23     98.16 o 
  -9   4  23      532.46      564.32     75.00 o 
  -8   4  23      129.25       98.82     54.02 o 
  -7   4  23      330.57      387.35     65.91 o 
  -6   4  23     1979.44     2094.95    194.82 o 
  -5   4  23      404.33      350.42     62.03 o 
  -4   4  23     6282.08     6312.95    290.48 o 
  -3   4  23      103.62      130.09     48.59 o 
  -2   4  23     6718.78     6470.88    230.47 o 
  -1   4  23        2.36      -42.95     42.95 o 
   0   4  23     8774.52     8596.13    292.12 o 
  -8   5  23     5628.88     6065.02    240.32 o 
  -7   5  23      545.76      507.14     69.15 o 
  -6   5  23     7127.87     7499.29    282.98 o 
  -5   5  23     1204.58     1097.42     87.72 o 
  -4   5  23     3562.91     3535.46    160.17 o 
  -3   5  23       60.63       40.83     44.68 o 
  -2   5  23      262.54      307.59     55.06 o 
  -1   5  23      140.32      135.90     48.97 o 
  -7   6  23     2096.64     2087.50    117.26 o 
  -6   6  23     1331.59     1427.91    119.16 o 
  -5   6  23      920.44     1051.89    183.95 o 
  -4   6  23     2567.56     2794.26    147.24 o 
  -3   6  23      673.02      565.55     70.31 o 
  -2   6  23     5282.23     5352.44    198.49 o 
  -8   0  24     2003.85     2019.06    143.79 o 
  -6   0  24     3694.47     3982.68    210.73 o 
  -4   0  24     3742.24     3770.46    267.82 o 
  -2   0  24    10391.73    10782.83    455.36 o 
  -8   1  24     4374.64     4403.73    280.70 o 
  -7   1  24     1032.75     1175.57     79.51 o 
  -6   1  24      780.03      818.70     68.54 o 
  -5   1  24      168.12      119.36     46.50 o 
  -4   1  24      263.01      262.97     50.57 o 
  -3   1  24      309.62      270.81     51.38 o 
  -2   1  24      344.08      300.14     53.33 o 
  -1   1  24      747.77      872.09     71.59 o 
  -7   2  24      544.60      645.34     69.12 o 
  -6   2  24     2160.82     2236.55    105.39 o 
  -5   2  24       97.22       58.25     43.94 o 
  -4   2  24     5252.98     5336.66    182.14 o 
  -3   2  24      683.15      819.43     69.23 o 
  -2   2  24     6258.71     6551.77    236.12 o 
  -1   2  24       43.61       26.94     49.65 o 
  -7   3  24     2093.71     2057.32    121.97 o 
  -6   3  24     1083.53     1216.51    127.82 o 
  -5   3  24     4028.70     4215.11    169.79 o 
  -4   3  24       31.17      -44.21     44.21 o 
  -3   3  24     3134.97     3121.46    140.03 o 
  -2   3  24       93.08       42.14     49.59 o 
  -6   4  24       30.86        3.18     49.97 o 
  -5   4  24     1743.14     1981.10    125.54 o 
  -4   4  24      757.79     1073.34    144.03 o 
  -3   4  24      339.24      458.25     65.09 o 
                                                 
